# Supplementary material for: N-(4-Meth­oxy­benzo­yl)benzene­sulfon­amide
Source: Acta Crystallogr Sect E Struct Rep Online. 2014 Jan 22;70(Pt 2):o192. doi: 10.1107/S1600536814001330 (PMC3998342; doi:10.1107/S1600536814001330)
Supplement: Supplementary file 1 [file e-70-0o192-sup1.cif]

##############################################################################
#                                                                            #
# This CIF contains the data in a paper accepted for publication in          #
# Acta Crystallographica Section E. It conforms to the requirements of       #
# Notes for Authors for Acta Crystallographica Section E, and has been       #
# peer reviewed under the auspices of the IUCr Commission on Journals.       #
#                                                                            #
# Full details of the Crystallographic Information File format               #
# are given in the paper "The Crystallographic Information File (CIF):       #
# a New Standard Archive File for Crystallography" by S. R. Hall, F. H.      #
# Allen and I. D. Brown [Acta Cryst. (1991), A47, 655-685].                  #
#                                                                            #
# The current version of the core CIF dictionary is obtainable from          #
# ftp://ftp.iucr.org/pub/cif_core.dic.                                       #
#                                                                            #
# Software is freely available for graphical display of the structure(s)     #
# in this CIF. For information consult the CIF software page                 #
# http://www.iucr.org/resources/cif/software.                                #
#                                                                            #
# This file may be used for bona fide research purposes within the           #
# scientific community so long as proper attribution is given to the journal # 
# article from which it was obtained.                                        #
#                                                                            #
##############################################################################
data_I
_database_code_depnum_ccdc_archive 'CCDC 978142'
_audit_creation_method     SHELXL-97
_journal_date_recd_electronic     2014-01-19
_journal_date_accepted     2014-01-19
_journal_name_full     'Acta Crystallographica, Section E'
_journal_year     2014
_journal_volume     70
_journal_issue      2
_journal_page_first     o192
_journal_page_last     o192
_journal_paper_category     QO
_journal_paper_doi     10.1107/S1600536814001330
_journal_coeditor_code     HB7187
_publ_contact_author_name     'P. A. Suchetan'
_publ_contact_author_address
;
Department of Studies and Research in Chemistry,U.C.S, Tumkur University, Tumkur
Karnataka 572 103, India
;
_publ_contact_author_email     'pasuchetan@yahoo.co.in'
_publ_contact_author_fax     ?
_publ_contact_author_phone     '+919844800816'
_publ_section_title
;
<i>N</i>-(4-Methoxybenzoyl)benzenesulfonamide
;
loop_
    _publ_author_name
    _publ_author_footnote
    _publ_author_address
    'Sreenivasa, S.' .
;
Department of Studies and Research in Chemistry
Tumkur University, Tumkur
Karnataka 572 103,
India
;
    'Nanjundaswamy, M. S.' .
;
Department of Chemistry, AVK College for Women, Davangere-2,
India
;
    'Madankumar, S.' .
;
Department of Studies in Physics, University of Mysore, Manasagangotri, Mysore,
India
;
    'Lokanath, N. K.' .
;
Department of Studies in Physics, University of Mysore, Manasagangotri, Mysore,
India
;
    'Suresha, E.' .
;
University College of Science
Tumkur University, Tumkur,
India
;
    'Suchetan, P. A.' .
;
Department of Studies and Research in Chemistry, U.C.S., Tumkur University,
 Tumkur
Karnataka 572 103, India
;
_chemical_name_systematic
;
<i>N</i>-(4-Methoxybenzoyl)benzenesulfonamide
;
_chemical_name_common     ?
_chemical_formula_moiety     'C14 H13 N O4 S'
_chemical_formula_sum     'C14 H13 N O4 S'
_chemical_formula_iupac     'C14 H13 N O4 S'
_chemical_formula_weight     291.31
_chemical_melting_point     399
_symmetry_cell_setting     triclinic
_symmetry_space_group_name_H-M     'P -1'
_symmetry_space_group_name_hall     '-P 1'
loop_
    _symmetry_equiv_pos_as_xyz
    'x, y, z'
    '-x, -y, -z'
_cell_length_a     5.3059(5)
_cell_length_b     10.6343(10)
_cell_length_c     11.9139(11)
_cell_angle_alpha     89.792(3)
_cell_angle_beta     87.392(3)
_cell_angle_gamma     83.944(3)
_cell_volume     667.79(11)
_cell_formula_units_Z     2
_cell_measurement_reflns_used     25
_cell_measurement_theta_min     3.7
_cell_measurement_theta_max     64.8
_cell_measurement_temperature     293(2)
_cell_special_details     Prism
_exptl_crystal_description     Prism
_exptl_crystal_colour     Colourless
_exptl_crystal_size_max     0.37
_exptl_crystal_size_mid     0.26
_exptl_crystal_size_min     0.20
_exptl_crystal_density_diffrn     1.449
_exptl_crystal_density_meas     ?
_exptl_crystal_density_method     'not measured'
_exptl_crystal_F_000     304
_exptl_absorpt_coefficient_mu     2.284
_exptl_absorpt_correction_type     multi-scan
_exptl_absorpt_process_details     '(SADABS; Bruker, 2009)'
_exptl_absorpt_correction_T_min     0.515
_exptl_absorpt_correction_T_max     0.633
_exptl_special_details     ?
_diffrn_ambient_temperature     293(2)
_diffrn_radiation_type     CuK\a
_diffrn_radiation_wavelength     1.54178
_diffrn_radiation_source     'fine-focus sealed tube'
_diffrn_radiation_monochromator     graphite
_diffrn_measurement_device_type     'Bruker APEXII'
_diffrn_measurement_method     'phi and \f scans'
_diffrn_detector_area_resol_mean     ?
_diffrn_reflns_number     8561
_diffrn_reflns_av_R_equivalents     0.0493
_diffrn_reflns_av_sigmaI/netI     0.0497
_diffrn_reflns_theta_min     3.71
_diffrn_reflns_theta_max     64.82
_diffrn_reflns_theta_full     64.82
_diffrn_measured_fraction_theta_max     0.954
_diffrn_measured_fraction_theta_full     0.954
_diffrn_reflns_limit_h_min     -6
_diffrn_reflns_limit_h_max     6
_diffrn_reflns_limit_k_min     -12
_diffrn_reflns_limit_k_max     12
_diffrn_reflns_limit_l_min     -13
_diffrn_reflns_limit_l_max     13
_diffrn_standards_number     3
_diffrn_standards_interval_count     ?
_diffrn_standards_interval_time     120
_diffrn_standards_decay_%     1
_refine_special_details
;
Refinement of <i>F</i>^2^ against ALL reflections. The weighted <i>R</i>-factor
<i>wR</i> and goodness of fit <i>S</i> are based on <i>F</i>^2^, conventional
<i>R</i>-factors <i>R</i> are based on <i>F</i>, with <i>F</i> set to zero for
negative <i>F</i>^2^. The threshold expression of <i>F</i>^2^ >
2\s(<i>F</i>^2^) is used only for calculating <i>R</i>-factors(gt) <i>etc</i>.
and is not relevant to the choice of reflections for refinement.
<i>R</i>-factors based on <i>F</i>^2^ are statistically about twice as large
as those based on <i>F</i>, and <i>R</i>- factors based on ALL data will be
even larger.
;
_reflns_number_total     2168
_reflns_number_gt     2076
_reflns_threshold_expression     I>2\s(I)
_refine_ls_structure_factor_coef     Fsqd
_refine_ls_matrix_type     full
_refine_ls_R_factor_all     0.0689
_refine_ls_R_factor_gt     0.0678
_refine_ls_wR_factor_gt     0.1570
_refine_ls_wR_factor_ref     0.1583
_refine_ls_goodness_of_fit_ref     1.130
_refine_ls_restrained_S_all     1.130
_refine_ls_number_reflns     2168
_refine_ls_number_parameters     186
_refine_ls_number_restraints     1
_refine_ls_hydrogen_treatment     mixed
_refine_ls_weighting_scheme     calc
_refine_ls_weighting_details
         'calc w=1/[\s^2^(Fo^2^)+(0.1013P)^2^+0.1754P] where P=(Fo^2^+2Fc^2^)/3'
_atom_sites_solution_hydrogens     geom
_atom_sites_solution_primary     direct
_atom_sites_solution_secondary     difmap
_refine_ls_shift/su_max     0.000
_refine_ls_shift/su_mean     0.000
_refine_diff_density_max     0.330
_refine_diff_density_min     -0.842
_refine_ls_extinction_method     none
_refine_ls_extinction_coef     ?
loop_
    _atom_type_symbol
    _atom_type_description
    _atom_type_scat_dispersion_real
    _atom_type_scat_dispersion_imag
    _atom_type_scat_source
    'C' 'C' 0.0181 0.0091
                         'International Tables Vol C Tables 4.2.6.8 and 6.1.1.4'
    'N' 'N' 0.0311 0.0180
                         'International Tables Vol C Tables 4.2.6.8 and 6.1.1.4'
    'O' 'O' 0.0492 0.0322
                         'International Tables Vol C Tables 4.2.6.8 and 6.1.1.4'
    'S' 'S' 0.3331 0.5567
                         'International Tables Vol C Tables 4.2.6.8 and 6.1.1.4'
    'H' 'H' 0.0000 0.0000
                         'International Tables Vol C Tables 4.2.6.8 and 6.1.1.4'
_computing_data_collection     'APEX2 (Bruker, 2009)'
_computing_cell_refinement     'APEX2 and SAINT-Plus (Bruker, 2009)'
_computing_data_reduction     'SAINT-Plus and XPREP (Bruker, 2009)'
_computing_structure_solution     'SHELXS97 (Sheldrick, 2008)'
_computing_structure_refinement     'SHELXL97 (Sheldrick, 2008)'
_computing_molecular_graphics     'Mercury (Macrae <i>et al.</i>, 2008)'
_computing_publication_material     'SHELXL97 (Sheldrick, 2008)'
loop_
    _atom_site_type_symbol
    _atom_site_label
    _atom_site_fract_x
    _atom_site_fract_y
    _atom_site_fract_z
    _atom_site_U_iso_or_equiv
    _atom_site_adp_type
    _atom_site_calc_flag
    _atom_site_refinement_flags
    _atom_site_occupancy
    _atom_site_symmetry_multiplicity
    _atom_site_disorder_assembly
    _atom_site_disorder_group
    O O1 0.2427(3) 0.36646(17) 0.44504(16) 0.0596(5) Uani d . 1 1 . .
    N N1 0.6766(4) 0.40318(19) 0.36803(17) 0.0478(5) Uani d D 1 1 . .
    O O3 0.4534(3) 0.39943(16) 0.21164(15) 0.0559(5) Uani d . 1 1 . .
    O O4 1.1816(4) 0.81223(19) 0.06023(17) 0.0695(6) Uani d . 1 1 . .
    C C13 0.9563(4) 0.5966(2) 0.26610(18) 0.0421(5) Uani d . 1 1 . .
    H H13 0.9898 0.5737 0.3398 0.051 Uiso calc R 1 1 . .
    C C7 0.6197(4) 0.4435(2) 0.25993(19) 0.0424(5) Uani d . 1 1 . .
    O O2 0.6259(4) 0.30297(18) 0.54898(15) 0.0624(5) Uani d . 1 1 . .
    C C9 0.7269(6) 0.5777(3) 0.1010(2) 0.0609(7) Uani d . 1 1 . .
    H H9 0.6030 0.5417 0.0631 0.073 Uiso calc R 1 1 . .
    C C1 0.5310(4) 0.1655(2) 0.37956(18) 0.0405(5) Uani d . 1 1 . .
    C C12 1.0878(4) 0.6857(2) 0.2130(2) 0.0475(6) Uani d . 1 1 . .
    H H12 1.2101 0.7227 0.2512 0.057 Uiso calc R 1 1 . .
    C C8 0.7732(4) 0.5405(2) 0.21008(18) 0.0402(5) Uani d . 1 1 . .
    C C11 1.0410(5) 0.7213(2) 0.1032(2) 0.0472(6) Uani d . 1 1 . .
    C C5 0.3772(5) 0.0164(2) 0.2584(2) 0.0564(6) Uani d . 1 1 . .
    H H5 0.2579 -0.0048 0.2089 0.068 Uiso calc R 1 1 . .
    C C3 0.7531(5) -0.0405(3) 0.3552(3) 0.0649(8) Uani d . 1 1 . .
    H H3 0.8890 -0.0996 0.3709 0.078 Uiso calc R 1 1 . .
    C C4 0.5776(5) -0.0707(2) 0.2829(2) 0.0547(6) Uani d . 1 1 . .
    H H4 0.5930 -0.1504 0.2500 0.066 Uiso calc R 1 1 . .
    C C2 0.7307(5) 0.0778(3) 0.4055(2) 0.0574(6) Uani d . 1 1 . .
    H H2 0.8487 0.0979 0.4562 0.069 Uiso calc R 1 1 . .
    C C14 1.1590(10) 0.8451(4) -0.0546(3) 0.0986(13) Uani d . 1 1 . .
    H H14A 1.2092 0.7720 -0.1005 0.148 Uiso calc R 1 1 . .
    H H14B 1.2665 0.9100 -0.0734 0.148 Uiso calc R 1 1 . .
    H H14C 0.9860 0.8757 -0.0676 0.148 Uiso calc R 1 1 . .
    C C6 0.3516(4) 0.1360(2) 0.3071(2) 0.0498(6) Uani d . 1 1 . .
    H H6 0.2157 0.1948 0.2910 0.060 Uiso calc R 1 1 . .
    C C10 0.8596(6) 0.6669(3) 0.0467(2) 0.0635(7) Uani d . 1 1 . .
    H H10 0.8267 0.6899 -0.0270 0.076 Uiso calc R 1 1 . .
    S S1 0.50162(10) 0.31426(5) 0.44550(4) 0.0452(3) Uani d . 1 1 . .
    H HN1 0.808(6) 0.419(4) 0.397(3) 0.091(12) Uiso d D 1 1 . .
loop_
    _atom_site_aniso_label
    _atom_site_aniso_U_11
    _atom_site_aniso_U_22
    _atom_site_aniso_U_33
    _atom_site_aniso_U_12
    _atom_site_aniso_U_13
    _atom_site_aniso_U_23
    O1 0.0540(10) 0.0592(10) 0.0642(11) -0.0033(8) 0.0092(8) -0.0138(8)
    N1 0.0543(12) 0.0501(11) 0.0432(11) -0.0222(9) -0.0093(9) 0.0000(8)
    O3 0.0563(10) 0.0581(10) 0.0573(10) -0.0197(8) -0.0149(8) -0.0071(8)
    O4 0.0829(14) 0.0677(12) 0.0582(12) -0.0183(10) 0.0158(10) 0.0140(9)
    C13 0.0460(12) 0.0463(11) 0.0348(11) -0.0079(9) -0.0035(9) -0.0026(9)
    C7 0.0460(12) 0.0400(11) 0.0419(12) -0.0065(9) -0.0039(9) -0.0105(9)
    O2 0.0851(13) 0.0689(11) 0.0385(9) -0.0294(10) -0.0111(9) -0.0024(8)
    C9 0.0753(18) 0.0729(17) 0.0393(13) -0.0241(13) -0.0155(12) -0.0048(11)
    C1 0.0383(11) 0.0445(11) 0.0403(11) -0.0142(8) 0.0036(8) -0.0022(8)
    C12 0.0477(12) 0.0519(13) 0.0445(12) -0.0126(10) -0.0019(9) -0.0006(10)
    C8 0.0427(11) 0.0417(11) 0.0361(11) -0.0047(9) 0.0001(9) -0.0081(8)
    C11 0.0523(13) 0.0460(12) 0.0418(12) -0.0035(10) 0.0118(10) -0.0010(9)
    C5 0.0568(14) 0.0537(14) 0.0624(16) -0.0215(11) -0.0058(11) -0.0110(11)
    C3 0.0542(15) 0.0558(15) 0.083(2) 0.0029(12) -0.0004(14) -0.0073(13)
    C4 0.0572(14) 0.0445(12) 0.0628(16) -0.0153(10) 0.0159(12) -0.0095(10)
    C2 0.0450(13) 0.0652(15) 0.0628(15) -0.0071(11) -0.0084(11) -0.0083(12)
    C14 0.147(4) 0.091(2) 0.0561(19) -0.018(2) 0.032(2) 0.0156(17)
    C6 0.0449(12) 0.0469(12) 0.0598(14) -0.0128(9) -0.0081(10) -0.0050(10)
    C10 0.084(2) 0.0740(17) 0.0338(12) -0.0134(14) -0.0043(12) 0.0032(11)
    S1 0.0516(4) 0.0468(4) 0.0393(4) -0.0156(3) 0.0011(3) -0.0074(2)
_geom_special_details
;
All s.u.'s (except the s.u. in the dihedral angle between two l.s. planes) are
estimated using the full covariance matrix. The cell s.u.'s are taken into
account individually in the estimation of s.u.'s in distances, angles and
torsion angles; correlations between s.u.'s in cell parameters are only used
when they are defined by crystal symmetry. An approximate (isotropic)
treatment of cell s.u.'s is used for estimating s.u.'s involving l.s. planes.
;
loop_
    _geom_bond_atom_site_label_1
    _geom_bond_atom_site_label_2
    _geom_bond_site_symmetry_2
    _geom_bond_distance
    _geom_bond_publ_flag
    O1 S1 . 1.4264(19) ?
    N1 C7 . 1.392(3) ?
    N1 S1 . 1.646(2) ?
    N1 HN1 . 0.82(3) ?
    O3 C7 . 1.211(3) ?
    O4 C11 . 1.367(3) ?
    O4 C14 . 1.418(4) ?
    C13 C12 . 1.371(3) ?
    C13 C8 . 1.389(3) ?
    C13 H13 . 0.9300 ?
    C7 C8 . 1.486(3) ?
    O2 S1 . 1.4232(19) ?
    C9 C10 . 1.381(4) ?
    C9 C8 . 1.382(3) ?
    C9 H9 . 0.9300 ?
    C1 C6 . 1.375(3) ?
    C1 C2 . 1.381(4) ?
    C1 S1 . 1.758(2) ?
    C12 C11 . 1.387(3) ?
    C12 H12 . 0.9300 ?
    C11 C10 . 1.376(4) ?
    C5 C4 . 1.376(4) ?
    C5 C6 . 1.390(4) ?
    C5 H5 . 0.9300 ?
    C3 C4 . 1.360(4) ?
    C3 C2 . 1.388(4) ?
    C3 H3 . 0.9300 ?
    C4 H4 . 0.9300 ?
    C2 H2 . 0.9300 ?
    C14 H14A . 0.9600 ?
    C14 H14B . 0.9600 ?
    C14 H14C . 0.9600 ?
    C6 H6 . 0.9300 ?
    C10 H10 . 0.9300 ?
loop_
    _geom_angle_atom_site_label_1
    _geom_angle_atom_site_label_2
    _geom_angle_atom_site_label_3
    _geom_angle_site_symmetry_1
    _geom_angle_site_symmetry_3
    _geom_angle
    _geom_angle_publ_flag
    C7 N1 S1 . . 123.91(17) ?
    C7 N1 HN1 . . 122(3) ?
    S1 N1 HN1 . . 114(3) ?
    C11 O4 C14 . . 118.2(3) ?
    C12 C13 C8 . . 120.1(2) ?
    C12 C13 H13 . . 119.9 ?
    C8 C13 H13 . . 119.9 ?
    O3 C7 N1 . . 120.0(2) ?
    O3 C7 C8 . . 123.6(2) ?
    N1 C7 C8 . . 116.42(19) ?
    C10 C9 C8 . . 121.9(2) ?
    C10 C9 H9 . . 119.1 ?
    C8 C9 H9 . . 119.1 ?
    C6 C1 C2 . . 121.0(2) ?
    C6 C1 S1 . . 120.16(18) ?
    C2 C1 S1 . . 118.81(18) ?
    C13 C12 C11 . . 120.9(2) ?
    C13 C12 H12 . . 119.5 ?
    C11 C12 H12 . . 119.5 ?
    C9 C8 C13 . . 118.3(2) ?
    C9 C8 C7 . . 117.3(2) ?
    C13 C8 C7 . . 124.4(2) ?
    O4 C11 C10 . . 125.0(2) ?
    O4 C11 C12 . . 115.3(2) ?
    C10 C11 C12 . . 119.6(2) ?
    C4 C5 C6 . . 120.5(2) ?
    C4 C5 H5 . . 119.7 ?
    C6 C5 H5 . . 119.7 ?
    C4 C3 C2 . . 120.4(2) ?
    C4 C3 H3 . . 119.8 ?
    C2 C3 H3 . . 119.8 ?
    C3 C4 C5 . . 120.2(2) ?
    C3 C4 H4 . . 119.9 ?
    C5 C4 H4 . . 119.9 ?
    C1 C2 C3 . . 119.2(2) ?
    C1 C2 H2 . . 120.4 ?
    C3 C2 H2 . . 120.4 ?
    O4 C14 H14A . . 109.5 ?
    O4 C14 H14B . . 109.5 ?
    H14A C14 H14B . . 109.5 ?
    O4 C14 H14C . . 109.5 ?
    H14A C14 H14C . . 109.5 ?
    H14B C14 H14C . . 109.5 ?
    C1 C6 C5 . . 118.7(2) ?
    C1 C6 H6 . . 120.6 ?
    C5 C6 H6 . . 120.6 ?
    C11 C10 C9 . . 119.1(2) ?
    C11 C10 H10 . . 120.4 ?
    C9 C10 H10 . . 120.4 ?
    O2 S1 O1 . . 119.44(12) ?
    O2 S1 N1 . . 103.74(11) ?
    O1 S1 N1 . . 109.21(11) ?
    O2 S1 C1 . . 108.88(11) ?
    O1 S1 C1 . . 108.65(10) ?
    N1 S1 C1 . . 106.11(10) ?
loop_
    _geom_torsion_atom_site_label_1
    _geom_torsion_atom_site_label_2
    _geom_torsion_atom_site_label_3
    _geom_torsion_atom_site_label_4
    _geom_torsion_site_symmetry_1
    _geom_torsion_site_symmetry_2
    _geom_torsion_site_symmetry_3
    _geom_torsion_site_symmetry_4
    _geom_torsion
    _geom_torsion_publ_flag
    S1 N1 C7 O3 . . . . -10.3(3) ?
    S1 N1 C7 C8 . . . . 169.94(15) ?
    C8 C13 C12 C11 . . . . 0.0(3) ?
    C10 C9 C8 C13 . . . . 1.0(4) ?
    C10 C9 C8 C7 . . . . -179.8(2) ?
    C12 C13 C8 C9 . . . . -0.6(3) ?
    C12 C13 C8 C7 . . . . -179.8(2) ?
    O3 C7 C8 C9 . . . . -2.4(3) ?
    N1 C7 C8 C9 . . . . 177.3(2) ?
    O3 C7 C8 C13 . . . . 176.8(2) ?
    N1 C7 C8 C13 . . . . -3.5(3) ?
    C14 O4 C11 C10 . . . . -6.6(4) ?
    C14 O4 C11 C12 . . . . 174.7(3) ?
    C13 C12 C11 O4 . . . . 179.0(2) ?
    C13 C12 C11 C10 . . . . 0.2(4) ?
    C2 C3 C4 C5 . . . . 0.6(4) ?
    C6 C5 C4 C3 . . . . -0.1(4) ?
    C6 C1 C2 C3 . . . . 1.7(4) ?
    S1 C1 C2 C3 . . . . 179.0(2) ?
    C4 C3 C2 C1 . . . . -1.4(4) ?
    C2 C1 C6 C5 . . . . -1.2(4) ?
    S1 C1 C6 C5 . . . . -178.49(18) ?
    C4 C5 C6 C1 . . . . 0.4(4) ?
    O4 C11 C10 C9 . . . . -178.6(2) ?
    C12 C11 C10 C9 . . . . 0.1(4) ?
    C8 C9 C10 C11 . . . . -0.7(4) ?
    C7 N1 S1 O2 . . . . -177.30(19) ?
    C7 N1 S1 O1 . . . . -48.9(2) ?
    C7 N1 S1 C1 . . . . 68.0(2) ?
    C6 C1 S1 O2 . . . . 153.0(2) ?
    C2 C1 S1 O2 . . . . -24.3(2) ?
    C6 C1 S1 O1 . . . . 21.4(2) ?
    C2 C1 S1 O1 . . . . -155.9(2) ?
    C6 C1 S1 N1 . . . . -95.9(2) ?
    C2 C1 S1 N1 . . . . 86.8(2) ?
loop_
    _geom_hbond_atom_site_label_D
    _geom_hbond_atom_site_label_H
    _geom_hbond_atom_site_label_A
    _geom_hbond_site_symmetry_A
    _geom_hbond_distance_DH
    _geom_hbond_distance_HA
    _geom_hbond_distance_DA
    _geom_hbond_angle_DHA
    N1 HN1 O1 1_655 0.83(3) 2.41(3) 3.1662(3) 153
    C12 H12 O2 2_766 0.93 2.58 3.286(3) 133
    C4 H4 Cg 1_545 0.93 2.90 3.7396 150
_iucr_refine_instructions_details
;
TITL
CELL  1.54178   5.3059  10.6343  11.9139   89.792   87.392   83.944
ZERR     2.00   0.0005   0.0010   0.0011    0.003    0.003    0.003
LATT   1
SFAC  C    N    O    S    H
UNIT  28   2    8    2    26
MERG   2
OMIT     0.00 180.00
DFIX 0.86 0.04 N1 HN1
FMAP   2
PLAN   20
ACTA
BOND
BOND   $H
CONF
LIST   4
L.S.  25
TEMP    20.00
WGHT      0.1013      0.1754
FVAR       0.41912
O1    3    0.242714    0.366471    0.445043    11.00000    0.05399    0.05915 =
         0.06407   -0.01379    0.00914   -0.00335
N1    2    0.676404    0.403159    0.367986    11.00000    0.05422    0.05034 =
         0.04332   -0.00004   -0.00951   -0.02233
O3    3    0.453389    0.399436    0.211641    11.00000    0.05631    0.05802 =
         0.05729   -0.00704   -0.01495   -0.01967
O4    3    1.181618    0.812235    0.060236    11.00000    0.08290    0.06762 =
         0.05812    0.01402    0.01573   -0.01832
C13   1    0.956317    0.596634    0.266104    11.00000    0.04599    0.04628 =
         0.03476   -0.00257   -0.00349   -0.00792
AFIX  43
H13   5    0.989739    0.573747    0.339791    11.00000   -1.20000
AFIX   0
C7    1    0.619705    0.443543    0.259931    11.00000    0.04595    0.04000 =
         0.04196   -0.01053   -0.00391   -0.00651
O2    3    0.625833    0.302977    0.548984    11.00000    0.08505    0.06881 =
         0.03850   -0.00243   -0.01108   -0.02943
C9    1    0.726906    0.577747    0.101046    11.00000    0.07529    0.07283 =
         0.03930   -0.00481   -0.01550   -0.02408
AFIX  43
H9    5    0.602876    0.541761    0.063142    11.00000   -1.20000
AFIX   0
C1    1    0.530962    0.165466    0.379558    11.00000    0.03832    0.04446 =
         0.04021   -0.00218    0.00354   -0.01420
C12   1    1.087811    0.685665    0.213009    11.00000    0.04766    0.05192 =
         0.04445   -0.00062   -0.00194   -0.01265
AFIX  43
H12   5    1.210101    0.722716    0.251158    11.00000   -1.20000
AFIX   0
C8    1    0.773190    0.540494    0.210084    11.00000    0.04273    0.04166 =
         0.03605   -0.00805    0.00016   -0.00470
C11   1    1.041032    0.721272    0.103179    11.00000    0.05221    0.04596 =
         0.04175   -0.00099    0.01184   -0.00344
C5    1    0.377153    0.016451    0.258410    11.00000    0.05666    0.05372 =
         0.06229   -0.01099   -0.00581   -0.02152
AFIX  43
H5    5    0.257903   -0.004781    0.208861    11.00000   -1.20000
AFIX   0
C3    1    0.753171   -0.040523    0.355188    11.00000    0.05411    0.05583 =
         0.08269   -0.00737   -0.00048    0.00287
AFIX  43
H3    5    0.889072   -0.099534    0.370928    11.00000   -1.20000
AFIX   0
C4    1    0.577547   -0.070699    0.282948    11.00000    0.05728    0.04442 =
         0.06280   -0.00950    0.01594   -0.01527
AFIX  43
H4    5    0.592957   -0.150472    0.250042    11.00000   -1.20000
AFIX   0
C2    1    0.730647    0.077820    0.405517    11.00000    0.04498    0.06516 =
         0.06275   -0.00824   -0.00845   -0.00707
AFIX  43
H2    5    0.848665    0.097876    0.456144    11.00000   -1.20000
AFIX   0
C14   1    1.159112    0.845142   -0.054589    11.00000    0.14695    0.09089 =
         0.05599    0.01555    0.03168   -0.01813
AFIX 137
H14A  5    1.209038    0.771960   -0.100514    11.00000   -1.50000
H14B  5    1.266856    0.909900   -0.073405    11.00000   -1.50000
H14C  5    0.986205    0.875845   -0.067584    11.00000   -1.50000
AFIX   0
C6    1    0.351549    0.135943    0.307081    11.00000    0.04490    0.04678 =
         0.05983   -0.00491   -0.00806   -0.01278
AFIX  43
H6    5    0.215688    0.194798    0.290940    11.00000   -1.20000
AFIX   0
C10   1    0.859567    0.666894    0.046741    11.00000    0.08384    0.07393 =
         0.03379    0.00320   -0.00425   -0.01331
AFIX  43
H10   5    0.826670    0.689852   -0.026980    11.00000   -1.20000
AFIX   0
S1    4    0.501615    0.314262    0.445497    11.00000    0.05157    0.04673 =
         0.03928   -0.00740    0.00109   -0.01564
HN1   5    0.798071    0.417558    0.395040    11.00000    0.08514
HKLF 4
REM
REM R1 =  0.0678 for   2076 Fo > 4sig(Fo)  and  0.0689 for all   2168 data
REM    186 parameters refined using      0 restraints
REM Highest difference peak  0.330,  deepest hole -0.839,  1-sigma level  0.171
END
;
