# Supplementary material for: N-(4-Meth­oxy­benzo­yl)benzene­sulfon­amide
Source: Acta Crystallogr Sect E Struct Rep Online. 2014 Jan 22;70(Pt 2):o192. doi: 10.1107/S1600536814001330 (PMC3998342; doi:10.1107/S1600536814001330)
Supplement: Supplementary file 2 [file e-70-0o192-Isup2.hkl]

#
# h,k,l, Fc-squared, Fo-squared, sigma(Fo-squared) and status flag
#
data_I
_shelx_title ' '
_shelx_refln_list_code          4
_shelx_F_calc_maximum      123.67
_exptl_crystal_F_000       304.00
_reflns_d_resolution_high  0.8518
 
loop_
 _symmetry_equiv_pos_as_xyz
 'x, y, z'
 '-x, -y, -z'
 
_cell_length_a     5.3059
_cell_length_b    10.6343
_cell_length_c    11.9139
_cell_angle_alpha  89.792
_cell_angle_beta   87.392
_cell_angle_gamma  83.944
 
_shelx_F_squared_multiplier     1.000
 
loop_
 _refln_index_h
 _refln_index_k
 _refln_index_l
 _refln_F_squared_calc
 _refln_F_squared_meas
 _refln_F_squared_sigma
 _refln_observed_status
   1   0   0     2165.56     1478.84     67.91 o
   2   0   0        2.06        2.90      0.22 o
   3   0   0      104.20       94.66      2.88 o
   4   0   0      145.46      154.87      3.92 o
   5   0   0       13.73       15.85      0.72 o
   6   0   0        0.63        0.94      0.19 o
  -6   1   0        0.31        0.45      0.22 o
  -5   1   0       10.58       10.78      0.42 o
  -4   1   0       62.64       65.36      1.72 o
  -3   1   0       34.99       44.48      1.30 o
  -2   1   0      226.18      167.37      7.65 o
  -1   1   0       91.24       85.55      5.75 o
   0   1   0     1078.23      859.49     59.77 o
   1   1   0      157.47      137.55      5.18 o
   2   1   0       35.49       26.84      1.46 o
   3   1   0       84.15       87.56      2.84 o
   4   1   0       17.34       20.09      0.74 o
   5   1   0        2.05        3.35      0.32 o
   6   1   0        2.63        2.59      0.25 o
  -5   2   0        3.06        2.57      0.25 o
  -4   2   0       23.17       24.32      0.73 o
  -3   2   0      734.16      734.26     18.50 o
  -2   2   0     2455.23     2025.63    106.35 o
  -1   2   0      786.39      682.80     43.97 o
   0   2   0       68.09       74.90      4.94 o
   1   2   0       88.25       94.40      3.92 o
   2   2   0       11.81       12.82      0.63 o
   3   2   0       16.89       15.77      0.59 o
   4   2   0      146.59      153.72      5.09 o
   5   2   0      249.45      294.27      9.70 o
   6   2   0       66.50       58.72      4.06 o
  -5   3   0        1.35        1.47      0.19 o
  -4   3   0       14.72       15.01      0.59 o
  -3   3   0        6.07       10.27      0.43 o
  -1   3   0       88.82      111.71      7.27 o
   0   3   0     1623.52     1410.61     90.43 o
   1   3   0     1939.99     1368.97     84.29 o
   2   3   0      305.29      249.88     16.37 o
   3   3   0      136.82      130.62      4.58 o
   4   3   0      146.82      158.68      6.10 o
   5   3   0      224.10      267.77     12.77 o
   6   3   0        1.99        1.93      0.45 o
  -5   4   0        1.23        1.57      0.19 o
  -4   4   0       68.14       67.01      1.90 o
  -3   4   0        3.19        3.36      0.27 o
  -2   4   0        0.20        0.77      0.16 o
  -1   4   0      128.45      114.62      7.50 o
   0   4   0     1112.54     1015.34     92.68 o
   1   4   0       13.13       12.12      0.84 o
   3   4   0       10.67        8.56      0.45 o
   4   4   0       24.71       29.71      1.44 o
   5   4   0       89.84      102.64      5.04 o
   6   4   0        0.38        0.24      0.19 o
  -5   5   0       38.96       35.65      1.44 o
  -4   5   0       33.29       36.17      1.25 o
  -3   5   0       25.31       22.90      0.82 o
  -2   5   0      104.49      103.58      2.83 o
   0   5   0        2.48        1.11      0.20 o
   1   5   0       24.19       17.34      1.71 o
   2   5   0      418.84      423.56     22.49 o
   3   5   0       43.57       41.94      2.13 o
   4   5   0       10.41       12.79      0.69 o
   5   5   0        2.08        2.47      0.36 o
  -5   6   0        0.46        0.00      0.15 o
  -4   6   0        1.39        1.84      0.22 o
  -3   6   0       40.21       40.47      1.50 o
  -2   6   0        5.73        4.09      0.25 o
  -1   6   0        3.04        3.25      0.22 o
   0   6   0       79.62       83.94      2.90 o
   1   6   0      206.77      201.93      6.61 o
   2   6   0      164.57      181.06      8.70 o
   3   6   0      760.19      817.72     29.73 o
   4   6   0        2.40        2.44      0.30 o
   5   6   0       69.69       74.26      4.41 o
  -4   7   0        0.83        0.45      0.16 o
  -3   7   0       13.76       16.66      0.77 o
  -2   7   0       81.81       92.36      2.57 o
  -1   7   0       41.02       45.75      1.39 o
   0   7   0      290.52      297.95      8.14 o
   1   7   0       44.72       52.00      1.55 o
   2   7   0      100.63      107.72      6.01 o
   3   7   0      262.85      278.40     13.23 o
   4   7   0       28.77       33.70      1.53 o
   5   7   0        1.62        2.41      0.40 o
  -4   8   0        2.51        2.86      0.26 o
  -3   8   0       46.14       49.02      1.59 o
  -2   8   0       81.35       89.90      2.93 o
  -1   8   0       48.37       52.48      1.99 o
   0   8   0      431.90      453.77     12.30 o
   1   8   0      172.21      167.30      4.76 o
   2   8   0       32.17       29.70      1.39 o
   3   8   0      111.02      108.77      5.30 o
   4   8   0       40.87       44.16      2.30 o
  -3   9   0       20.73       22.80      0.89 o
  -2   9   0        3.78        3.29      0.26 o
  -1   9   0       57.57       61.87      2.03 o
   0   9   0        7.64        8.15      0.44 o
   1   9   0      197.98      205.51      5.34 o
   2   9   0        5.42        7.05      0.60 o
   3   9   0        0.22        0.68      0.30 o
   4   9   0       17.22       17.81      1.08 o
  -3  10   0        0.54        0.57      0.28 o
  -2  10   0       39.13       36.56      1.39 o
  -1  10   0        0.11        0.17      0.17 o
   0  10   0       34.07       36.71      1.42 o
   1  10   0       35.58       34.31      1.00 o
   2  10   0       54.32       51.09      1.98 o
   3  10   0        0.62        0.41      0.17 o
   4  10   0        0.41        0.29      0.16 o
  -2  11   0       29.41       25.38      2.14 o
  -1  11   0       26.90       26.94      1.07 o
   0  11   0       31.65       32.47      1.27 o
   1  11   0       30.66       29.34      1.33 o
   2  11   0       40.16       37.31      1.88 o
   3  11   0        5.55        4.99      0.34 o
  -1  12   0        1.34        1.35      0.23 o
   0  12   0        0.59        0.91      0.16 o
   1  12   0        4.20        2.94      0.29 o
   2  12   0       10.67        9.38      0.80 o
  -2 -12   1        4.57        2.79      0.40 o
  -1 -12   1       19.02       17.38      0.83 o
   0 -12   1        0.07        0.31      0.14 o
  -3 -11   1       32.47       26.23      3.55 o
  -2 -11   1       85.90       73.20      2.37 o
  -1 -11   1       47.74       43.26      1.44 o
   0 -11   1       34.11       30.43      1.06 o
   1 -11   1       31.67       31.33      1.22 o
   2 -11   1        1.87        1.79      0.23 o
  -4 -10   1       45.91       34.51      3.47 o
  -3 -10   1       19.45       17.80      0.87 o
  -2 -10   1       19.47       18.30      0.73 o
  -1 -10   1        0.27        0.82      0.20 o
   0 -10   1        0.02        0.33      0.18 o
   1 -10   1        1.59        1.27      0.23 o
   2 -10   1        2.23        2.41      0.25 o
   3 -10   1        1.35        1.31      0.28 o
  -4  -9   1       12.85       11.08      0.88 o
  -3  -9   1       47.26       45.38      2.35 o
  -2  -9   1      128.04      119.86      3.83 o
  -1  -9   1      121.19      127.77      3.68 o
   0  -9   1        3.49        4.80      0.33 o
   1  -9   1        2.98        3.28      0.30 o
   2  -9   1        0.07        0.24      0.19 o
   3  -9   1       27.40       27.50      0.95 o
  -5  -8   1       16.33       12.39      0.91 o
  -4  -8   1        1.18        1.73      0.31 o
  -3  -8   1       54.92       56.02      2.85 o
  -2  -8   1      145.14      136.84      4.85 o
  -1  -8   1      282.48      285.18      8.04 o
   0  -8   1      106.99      104.10      2.93 o
   1  -8   1      697.89      730.43     28.16 o
   2  -8   1      151.67      155.34      4.22 o
   3  -8   1       27.01       29.60      1.05 o
   4  -8   1        5.06        4.72      0.47 o
  -5  -7   1        0.10        0.14      0.16 o
  -4  -7   1       25.46       27.83      1.35 o
  -3  -7   1       17.12       16.23      1.31 o
  -2  -7   1        1.38        1.23      0.17 o
  -1  -7   1      114.00      119.00      3.41 o
   0  -7   1       26.60       36.57      1.15 o
   1  -7   1        3.89        4.73      0.36 o
   2  -7   1       15.47       18.18      0.65 o
   3  -7   1        6.39        7.58      0.43 o
   4  -7   1        0.82        0.82      0.19 o
  -5  -6   1        9.83       11.95      0.99 o
  -4  -6   1       40.19       43.13      3.12 o
  -3  -6   1        7.39        9.30      0.68 o
  -2  -6   1      637.77      624.59     29.49 o
  -1  -6   1     2457.09     2073.67     69.91 o
   0  -6   1        2.96        3.17      0.25 o
   1  -6   1        5.00        4.68      0.24 o
   2  -6   1       92.71       99.63      2.75 o
   3  -6   1       39.02       39.99      1.50 o
   4  -6   1       21.50       21.78      0.90 o
   5  -6   1        1.87        3.07      0.29 o
  -5  -5   1        3.26        3.54      0.41 o
  -4  -5   1      207.19      244.24     11.58 o
  -3  -5   1        1.69        1.64      0.28 o
  -2  -5   1       16.43       15.47      0.88 o
   0  -5   1        6.03        3.69      0.63 o
   2  -5   1      137.78      125.89      3.42 o
   3  -5   1       75.44       84.23      2.91 o
   4  -5   1       18.32       20.16      0.69 o
   5  -5   1        6.88        6.39      0.49 o
  -6  -4   1        3.38        2.87      0.30 o
  -5  -4   1        5.43        6.85      0.60 o
  -4  -4   1      444.79      490.56     22.93 o
  -3  -4   1        4.69        5.67      0.33 o
  -2  -4   1      243.74      163.08     14.95 o
  -1  -4   1        2.52        3.45      0.22 o
   0  -4   1       17.48       19.93      1.37 o
   1  -4   1      159.84      166.42     10.83 o
   2  -4   1       29.68       44.91      1.57 o
   3  -4   1       10.33       11.37      0.58 o
   4  -4   1       20.89       20.19      0.74 o
   5  -4   1       14.19       14.57      0.60 o
  -6  -3   1        0.25        0.37      0.22 o
  -5  -3   1       11.86       11.57      0.83 o
  -4  -3   1      432.67      478.25     18.18 o
  -3  -3   1      684.51      687.78     21.73 o
  -2  -3   1        2.82        1.02      0.23 o
  -1  -3   1       66.35       56.25      2.65 o
   0  -3   1      740.72      695.32     56.61 o
   1  -3   1       16.37        9.37      0.49 o
   3  -3   1       38.15       37.19      1.10 o
   4  -3   1       82.76       99.07      2.71 o
   5  -3   1        0.16        0.32      0.14 o
  -6  -2   1        0.19        0.41      0.28 o
  -5  -2   1      183.00      216.65      8.40 o
  -4  -2   1        0.28        0.48      0.18 o
  -3  -2   1      139.86      147.01      5.18 o
  -2  -2   1       44.87       36.74      1.72 o
  -1  -2   1      152.55      161.35      7.32 o
   0  -2   1        8.68       12.08      0.82 o
   1  -2   1        0.49        0.17      0.11 o
   2  -2   1      337.01      319.23     16.78 o
   3  -2   1       26.58       38.92      1.05 o
   4  -2   1       48.01       60.36      1.60 o
   5  -2   1       13.34       11.44      0.47 o
  -6  -1   1      174.45      142.09     10.43 o
  -5  -1   1       67.49       80.11      3.38 o
  -4  -1   1      114.53      122.85      3.39 o
  -3  -1   1      251.60      232.12      7.83 o
  -2  -1   1      420.92      383.13     17.45 o
  -1  -1   1      701.27      628.69     28.92 o
   0  -1   1       33.48       34.59      1.72 o
   1  -1   1     4230.63     2941.78    135.13 o
   2  -1   1       41.39       41.28      1.95 o
   3  -1   1        0.64        0.79      0.12 o
   4  -1   1        5.70        9.89      0.40 o
   5  -1   1        0.65        1.09      0.17 o
   6  -1   1        2.38        1.98      0.37 o
  -6   0   1        4.24        3.69      0.51 o
  -5   0   1       10.16        9.36      0.47 o
  -4   0   1      140.50      152.14      4.18 o
  -3   0   1       88.88       93.62      2.84 o
  -2   0   1       63.75       46.46      2.18 o
  -1   0   1     2466.59     1502.76     96.54 o
   0   0   1     1264.10      834.49     75.94 o
   1   0   1     7717.56     3806.89    141.94 o
   2   0   1      157.48      120.94      5.83 o
   3   0   1       97.53      107.13      3.36 o
   4   0   1      137.92      150.18      4.59 o
   5   0   1      108.38      123.95      3.46 o
   6   0   1        7.08        5.93      0.82 o
  -6   1   1        1.66        1.82      0.28 o
  -5   1   1       20.06       20.72      0.71 o
  -4   1   1        9.00        7.48      0.30 o
  -3   1   1       36.63       39.86      1.20 o
  -2   1   1      514.49      432.87     19.77 o
  -1   1   1     2391.46     1589.65    102.09 o
   0   1   1       17.20       16.63      1.41 o
   1   1   1      757.51      649.73     29.74 o
   2   1   1     1018.07      821.31     50.45 o
   3   1   1        7.23        5.77      0.33 o
   4   1   1       96.14      108.23      3.34 o
   5   1   1       85.43       94.54      3.23 o
   6   1   1        7.90        7.35      0.48 o
  -5   2   1        1.52        2.09      0.20 o
  -4   2   1       22.33       23.20      0.74 o
  -3   2   1      229.79      221.47      6.03 o
  -2   2   1      267.10      211.91     18.76 o
  -1   2   1    15293.33     5662.89    364.63 o
   0   2   1       29.99       27.14      1.81 o
   1   2   1      388.14      328.89     21.54 o
   2   2   1      596.55      507.99     33.25 o
   3   2   1      143.54      157.03      4.51 o
   4   2   1       76.48       85.88      2.68 o
   5   2   1       40.09       42.30      1.54 o
   6   2   1       33.79       27.10      3.38 o
  -5   3   1       29.70       27.47      0.85 o
  -4   3   1        4.45        3.28      0.23 o
  -3   3   1       93.75       80.86      2.76 o
  -1   3   1     2498.48     1836.13    118.13 o
   0   3   1     3494.45     2365.03    151.71 o
   1   3   1      289.11      255.52     18.21 o
   2   3   1       48.17       56.44      3.81 o
   3   3   1        0.37        0.91      0.14 o
   4   3   1       17.55       16.61      0.66 o
   5   3   1        0.32        0.22      0.24 o
   6   3   1        7.49        5.03      0.80 o
  -5   4   1        5.77        5.07      0.35 o
  -4   4   1        2.29        4.18      0.26 o
  -3   4   1      120.40      128.47      3.91 o
  -2   4   1       89.68       95.75      3.61 o
  -1   4   1        6.55        6.69      0.56 o
   0   4   1      889.52      800.99     51.41 o
   1   4   1      486.28      419.24     26.93 o
   2   4   1       15.17       13.05      1.99 o
   3   4   1        1.74        2.08      0.24 o
   4   4   1       47.51       57.44      2.54 o
   5   4   1       25.97       27.09      1.53 o
   6   4   1        7.62        8.36      0.91 o
  -5   5   1        6.90        6.78      0.53 o
  -4   5   1       10.15       10.32      0.42 o
  -3   5   1      365.31      407.86     12.11 o
  -2   5   1        1.31        1.05      0.18 o
   0   5   1     1220.85     1029.55     95.47 o
   2   5   1      146.87      146.93      8.40 o
   3   5   1       42.70       49.33      4.87 o
   4   5   1      551.28      648.02     26.92 o
   5   5   1       24.21       26.93      1.52 o
  -5   6   1        0.11        0.25      0.18 o
  -4   6   1        0.26        0.03      0.14 o
  -3   6   1       97.90      109.71      3.09 o
  -2   6   1      147.91      144.50      3.91 o
  -1   6   1      186.80      161.83      5.25 o
   0   6   1       68.23       70.67      2.03 o
   1   6   1      141.89      141.15      5.96 o
   2   6   1       82.34       80.51      3.26 o
   3   6   1        0.12        0.02      0.22 o
   4   6   1      422.67      444.62     16.06 o
   5   6   1       45.67       51.25      3.50 o
  -4   7   1        5.34        4.65      0.42 o
  -3   7   1       38.90       46.04      1.52 o
  -2   7   1      333.25      335.97      8.85 o
  -1   7   1       79.47       72.76      2.42 o
   0   7   1       44.70       48.55      1.35 o
   1   7   1      133.67      140.46      3.83 o
   2   7   1      135.83      134.62      5.58 o
   3   7   1       41.57       45.91      2.68 o
   4   7   1       16.52       17.93      0.97 o
   5   7   1        1.14        1.48      0.34 o
  -4   8   1        4.20        4.49      0.34 o
  -3   8   1        0.64        0.43      0.24 o
  -2   8   1        1.33        1.54      0.19 o
  -1   8   1        5.48        4.98      0.30 o
   0   8   1        3.51        3.90      0.28 o
   1   8   1      154.50      165.29      5.52 o
   2   8   1      925.49      915.32     33.73 o
   3   8   1       15.58       15.93      0.78 o
   4   8   1      133.01      123.49      7.36 o
   5   8   1       24.94       19.78      1.36 o
  -3   9   1        0.24        0.33      0.28 o
  -2   9   1        8.79        8.36      0.41 o
  -1   9   1       62.10       64.86      2.35 o
   0   9   1        6.86        8.07      0.48 o
   1   9   1       15.20       17.85      0.77 o
   2   9   1      129.96      135.34      5.66 o
   3   9   1       29.92       26.58      1.10 o
   4   9   1       14.30       12.11      0.94 o
  -3  10   1        1.57        1.53      0.34 o
  -2  10   1       14.32       14.20      1.05 o
  -1  10   1      148.73      151.83      5.22 o
   0  10   1       53.54       53.13      1.95 o
   1  10   1       10.35        9.03      0.40 o
   2  10   1       38.12       36.67      1.42 o
   3  10   1        4.91        4.69      0.44 o
   4  10   1       34.95       29.91      1.55 o
  -2  11   1       12.97       11.86      0.60 o
  -1  11   1        8.81        7.94      0.46 o
   0  11   1       33.98       35.14      1.34 o
   1  11   1        0.13        0.32      0.18 o
   2  11   1       17.79       16.97      0.73 o
   3  11   1        3.19        2.51      0.22 o
   0  12   1        0.01        0.13      0.17 o
   1  12   1        2.31        1.82      0.24 o
  -1 -12   2       12.27        9.55      0.50 o
   0 -12   2        3.28        4.02      0.74 o
  -3 -11   2       36.33       33.14      2.33 o
  -2 -11   2       16.81       16.40      0.80 o
  -1 -11   2       42.36       36.64      1.24 o
   0 -11   2        0.65        0.51      0.15 o
   1 -11   2        9.15        8.64      0.41 o
   2 -11   2        1.07        0.70      0.20 o
  -4 -10   2       18.54       11.71      1.25 o
  -3 -10   2        2.99        2.75      0.29 o
  -2 -10   2       22.29       20.32      0.78 o
  -1 -10   2        0.03        0.44      0.19 o
   0 -10   2        7.84        7.29      0.40 o
   1 -10   2        6.34        6.37      0.37 o
   2 -10   2        3.37        4.22      0.46 o
  -4  -9   2      116.57      101.61      5.80 o
  -3  -9   2      105.99       99.78      5.27 o
  -2  -9   2       86.06       79.97      2.60 o
  -1  -9   2      115.56      113.02      3.26 o
   0  -9   2       45.16       49.01      1.65 o
   1  -9   2        1.34        1.26      0.22 o
   2  -9   2       14.06       14.28      0.58 o
   3  -9   2       14.28       13.03      1.09 o
  -5  -8   2       14.44       14.61      1.08 o
  -4  -8   2        0.47        0.57      0.40 o
  -3  -8   2       60.12       66.04      3.30 o
  -2  -8   2      145.28      136.44      4.19 o
  -1  -8   2      117.99      124.11      3.58 o
   0  -8   2       58.54       61.99      1.91 o
   1  -8   2       77.49       81.29      2.85 o
   2  -8   2       46.45       52.12      1.71 o
   3  -8   2       13.63       14.94      0.64 o
   4  -8   2        3.34        3.04      0.42 o
  -5  -7   2        2.20        1.85      0.24 o
  -4  -7   2       24.99       26.72      1.97 o
  -3  -7   2       25.71       27.89      1.10 o
  -2  -7   2       30.88       31.52      1.14 o
  -1  -7   2       11.34       11.81      0.75 o
   0  -7   2      173.08      188.48      6.20 o
   1  -7   2        6.60        6.16      0.35 o
   2  -7   2       46.65       53.48      1.56 o
   3  -7   2       82.42       92.88      3.21 o
   4  -7   2        1.73        1.13      0.22 o
  -5  -6   2        1.89        2.98      0.65 o
  -4  -6   2       29.01       35.00      2.25 o
  -3  -6   2       77.33       83.17      3.47 o
  -2  -6   2      748.93      769.07     26.25 o
  -1  -6   2      525.03      472.67     17.73 o
   0  -6   2      831.30      874.08     41.85 o
   1  -6   2       12.17       11.13      0.55 o
   2  -6   2      166.42      183.66      4.96 o
   3  -6   2      180.15      186.08      6.22 o
   4  -6   2       63.14       64.84      2.30 o
   5  -6   2        1.56        0.36      0.16 o
  -5  -5   2        4.21        4.72      0.51 o
  -4  -5   2       35.56       37.60      2.14 o
  -3  -5   2       36.44       42.94      1.85 o
  -2  -5   2      287.63      296.57     10.02 o
   0  -5   2      108.77       84.47      7.96 o
   1  -5   2        3.35        5.41      0.41 o
   2  -5   2      141.38      135.14      3.41 o
   3  -5   2        4.07        4.36      0.56 o
   4  -5   2        0.88        0.68      0.19 o
   5  -5   2        0.73        0.63      0.15 o
  -5  -4   2        5.42        5.62      0.54 o
  -4  -4   2       20.39       23.14      2.10 o
  -3  -4   2      119.64      119.31      4.84 o
  -1  -4   2      184.70      235.05     15.23 o
   0  -4   2        0.65        2.10      0.17 o
   1  -4   2       63.40       75.22      3.52 o
   2  -4   2      163.09      181.13      7.02 o
   3  -4   2       84.38       86.53      2.43 o
   4  -4   2       39.86       40.39      1.24 o
   5  -4   2       15.60       17.70      0.69 o
  -6  -3   2       17.64       15.05      1.19 o
  -5  -3   2        5.82        7.70      0.67 o
  -4  -3   2      189.23      210.13      8.07 o
  -3  -3   2       83.87       86.73      2.65 o
  -2  -3   2      997.88      556.14     50.70 o
  -1  -3   2       72.74       66.34      5.01 o
   0  -3   2      118.04       97.91      4.49 o
   1  -3   2      352.52      334.44     15.32 o
   3  -3   2      256.05      263.94      6.62 o
   4  -3   2       16.83       16.28      0.55 o
   5  -3   2       26.41       28.62      1.10 o
  -6  -2   2        4.07        2.61      0.40 o
  -5  -2   2      101.97      118.77      4.68 o
  -4  -2   2        5.05        6.65      0.34 o
  -3  -2   2        5.18        4.65      0.28 o
  -2  -2   2      435.04      397.85     23.78 o
  -1  -2   2     5717.43     2997.94    409.86 o
   0  -2   2     1354.24     1351.42     62.23 o
   1  -2   2       98.31       89.74      4.20 o
   2  -2   2       93.25       92.60      8.58 o
   3  -2   2      107.28      106.41      2.73 o
   4  -2   2        4.43        5.04      0.27 o
   5  -2   2        0.02        0.00      0.15 o
  -6  -1   2       15.44       12.61      0.79 o
  -5  -1   2      150.39      179.21      6.23 o
  -4  -1   2      263.33      292.75      8.58 o
  -3  -1   2        3.18        2.48      0.18 o
  -2  -1   2       83.27       83.14      4.49 o
  -1  -1   2     4521.43     2870.96    185.19 o
   0  -1   2     3344.82     2665.06    154.30 o
   1  -1   2       41.02       68.35      2.64 o
   2  -1   2       56.56       59.61      2.84 o
   3  -1   2      163.55      178.49      5.57 o
   4  -1   2        1.25        1.64      0.18 o
   5  -1   2        1.25        1.39      0.22 o
  -6   0   2        5.93        5.00      0.57 o
  -5   0   2        2.11        1.93      0.22 o
  -4   0   2      117.96      135.97      3.79 o
  -3   0   2      147.60      140.73      3.81 o
  -2   0   2       59.68       67.16      3.25 o
  -1   0   2      152.60      147.86     12.82 o
   0   0   2        0.85        2.39      0.28 o
   1   0   2        0.58        1.67      0.12 o
   2   0   2      133.82      123.82      5.19 o
   3   0   2      634.25      637.39     18.46 o
   4   0   2       88.71       98.05      3.04 o
   5   0   2      135.75      147.59      4.11 o
   6   0   2       42.54       38.93      4.89 o
  -6   1   2        0.17        0.57      0.28 o
  -5   1   2        0.67        0.29      0.17 o
  -4   1   2       64.11       73.58      1.93 o
  -3   1   2      637.80      651.86     16.04 o
  -2   1   2      407.89      312.52     28.59 o
  -1   1   2      569.22      462.21     29.70 o
   0   1   2     3071.05     1790.88    115.01 o
   1   1   2       50.91       56.50      3.75 o
   2   1   2      166.95      168.15      8.10 o
   3   1   2      119.34      137.70      4.05 o
   4   1   2      116.77      125.58      3.87 o
   5   1   2       84.51       90.75      3.50 o
   6   1   2        9.48        7.47      0.68 o
  -5   2   2        3.29        4.23      0.31 o
  -4   2   2       31.18       34.00      1.02 o
  -3   2   2       65.60       54.71      1.72 o
  -1   2   2       33.63       38.60      2.57 o
   0   2   2     8019.75     3341.56    215.01 o
   1   2   2     2142.07     1439.87     76.40 o
   2   2   2      246.09      265.28     17.45 o
   3   2   2       28.39       29.99      0.93 o
   4   2   2       49.87       53.99      1.65 o
   5   2   2        0.76        1.22      0.26 o
   6   2   2        2.17        2.34      0.38 o
  -5   3   2       27.45       28.11      1.28 o
  -4   3   2       97.67      101.93      2.82 o
  -3   3   2        3.20        2.09      0.20 o
  -1   3   2      989.58      650.76     41.98 o
   0   3   2      548.84      467.11     30.12 o
   1   3   2      841.69      798.29     72.64 o
   2   3   2      564.01      531.41     34.84 o
   3   3   2      229.50      253.62      7.37 o
   4   3   2        3.59        5.54      0.57 o
   5   3   2        0.13        0.30      0.25 o
   6   3   2        1.76        1.71      0.40 o
  -5   4   2        5.50        5.76      0.31 o
  -4   4   2        8.91        9.41      0.41 o
  -3   4   2       53.19       56.77      1.80 o
  -2   4   2     3209.86     2683.43     70.17 o
  -1   4   2      107.01       91.87      6.03 o
   0   4   2      122.69      107.10      6.97 o
   1   4   2       73.07       64.36      3.54 o
   2   4   2       13.14       12.45      1.42 o
   3   4   2        8.45       15.52      1.07 o
   4   4   2       14.53       15.70      0.71 o
   5   4   2       69.05       78.43      3.88 o
   6   4   2        1.95        1.82      0.45 o
  -5   5   2        5.00        3.62      0.23 o
  -4   5   2       43.85       49.89      1.44 o
  -3   5   2      148.44      143.87      4.50 o
  -2   5   2      818.73      842.38     22.15 o
  -1   5   2      634.56      594.39     19.00 o
   0   5   2     1168.17     1046.50     94.56 o
   1   5   2      980.86      894.93    113.12 o
   2   5   2      128.07      137.19      5.88 o
   3   5   2        9.03        9.06      0.64 o
   4   5   2       31.30       33.56      1.92 o
   5   5   2      155.14      170.20      8.13 o
  -5   6   2        1.24        0.85      0.34 o
  -4   6   2        3.52        3.53      0.25 o
  -3   6   2      128.45      128.78      3.51 o
  -2   6   2       15.06       14.11      0.56 o
  -1   6   2       94.89       97.86      2.97 o
   0   6   2      163.75      140.27      4.44 o
   1   6   2        0.34        0.39      0.15 o
   2   6   2        3.10        4.28      0.32 o
   3   6   2        6.56        6.20      0.87 o
   4   6   2        2.37        2.99      0.35 o
   5   6   2        0.02        0.49      0.54 o
  -4   7   2       29.95       29.72      1.07 o
  -3   7   2       10.69       12.15      0.68 o
  -2   7   2      379.63      404.96     11.57 o
  -1   7   2      219.17      224.83      6.41 o
   0   7   2        1.10        0.87      0.12 o
   1   7   2        2.55        2.62      0.32 o
   2   7   2      224.63      224.09      8.99 o
   3   7   2      859.24      918.79     38.37 o
   4   7   2       28.84       31.18      1.52 o
   5   7   2       59.43       51.04      3.24 o
  -4   8   2       13.13       11.95      0.59 o
  -3   8   2        7.02        7.37      0.45 o
  -2   8   2        0.24        0.46      0.15 o
  -1   8   2        1.58        1.53      0.18 o
   0   8   2       65.24       69.92      2.07 o
   1   8   2      306.66      311.84      9.04 o
   2   8   2       32.50       30.83      1.32 o
   3   8   2      283.87      273.97     10.05 o
   4   8   2       30.17       32.73      1.54 o
   5   8   2        8.58        5.97      0.57 o
  -3   9   2        0.35        0.37      0.18 o
  -2   9   2       18.72       20.00      0.76 o
  -1   9   2       21.22       22.74      0.79 o
   0   9   2       21.07       22.71      0.88 o
   1   9   2        8.75        9.46      0.39 o
   2   9   2       27.57       35.65      1.51 o
   3   9   2        0.97        0.92      0.24 o
   4   9   2        2.24        2.67      0.34 o
  -2  10   2       18.73       21.40      0.91 o
  -1  10   2       29.31       28.83      1.15 o
   0  10   2       14.12       15.03      0.71 o
   1  10   2      239.06      247.60      7.57 o
   2  10   2        0.88        0.92      0.23 o
   3  10   2       12.96       10.55      0.63 o
   4  10   2        0.53        0.90      0.34 o
  -2  11   2        0.15        0.44      0.23 o
  -1  11   2       11.74       14.27      0.74 o
   0  11   2        3.86        4.47      0.33 o
   1  11   2      117.73      107.44      4.34 o
   2  11   2       15.27       18.30      0.78 o
   3  11   2       17.67       15.48      0.73 o
   0  12   2        0.52        1.05      0.37 o
   1  12   2        0.04        0.08      0.23 o
  -1 -12   3        0.29        0.18      0.14 o
   0 -12   3       34.07       27.83      1.56 o
  -3 -11   3       26.55       24.44      1.71 o
  -2 -11   3       27.19       24.76      0.96 o
  -1 -11   3        9.86        9.25      0.41 o
   0 -11   3        1.47        1.76      0.19 o
   1 -11   3       28.27       27.35      0.95 o
  -3 -10   3        0.12        0.47      0.18 o
  -2 -10   3       22.89       20.01      0.82 o
  -1 -10   3        1.90        2.83      0.46 o
   0 -10   3       27.05       30.30      1.08 o
   1 -10   3       78.92       81.72      2.64 o
   2 -10   3        0.52        0.93      0.16 o
  -4  -9   3       57.87       55.56      3.37 o
  -3  -9   3        6.01        7.13      0.66 o
  -2  -9   3      118.20       99.82      3.09 o
  -1  -9   3       50.05       48.17      1.34 o
   0  -9   3       77.16       85.67      2.77 o
   1  -9   3       45.74       47.03      1.74 o
   2  -9   3       19.93       20.90      0.84 o
   3  -9   3        3.70        3.55      0.28 o
  -4  -8   3        0.57        0.86      0.26 o
  -3  -8   3        7.72       11.36      0.60 o
  -2  -8   3      137.73      144.70      4.98 o
  -1  -8   3       13.93       13.09      0.54 o
   0  -8   3        2.84        3.14      0.27 o
   1  -8   3        4.33        5.95      0.42 o
   2  -8   3        2.21        1.95      0.29 o
   3  -8   3        0.02        0.06      0.20 o
   4  -8   3        6.13        4.10      0.77 o
  -5  -7   3       40.28       35.90      1.74 o
  -4  -7   3       88.63       86.50      3.49 o
  -3  -7   3       79.36       84.72      2.89 o
  -2  -7   3      274.88      270.93      8.96 o
  -1  -7   3      359.82      368.51     10.38 o
   0  -7   3        0.15        0.77      0.42 o
   1  -7   3        0.95        1.84      0.20 o
   2  -7   3       21.31       22.33      0.76 o
   3  -7   3       38.50       45.26      1.80 o
   4  -7   3        5.18        5.58      0.43 o
  -5  -6   3       12.10       13.54      0.78 o
  -4  -6   3       21.34       24.33      1.59 o
  -3  -6   3       24.78       22.72      0.95 o
  -2  -6   3      183.27      180.01      5.97 o
  -1  -6   3      250.08      252.33      8.54 o
   0  -6   3       22.31       20.99      1.72 o
   1  -6   3        0.32        0.50      0.14 o
   2  -6   3        0.53        0.71      0.19 o
   3  -6   3      177.60      194.68      7.66 o
   4  -6   3       30.23       29.08      1.14 o
  -5  -5   3       12.02       13.04      0.81 o
  -4  -5   3        5.71        6.45      0.48 o
  -3  -5   3       13.65       16.37      0.71 o
  -2  -5   3      191.29      221.02      9.98 o
  -1  -5   3       14.10       18.36      1.31 o
   1  -5   3       39.41       36.62      1.17 o
   2  -5   3      225.40      228.95      6.86 o
   3  -5   3        3.88        2.58      0.25 o
   4  -5   3       12.23       10.59      0.53 o
   5  -5   3        1.91        1.77      0.21 o
  -5  -4   3       45.58       50.76      2.76 o
  -4  -4   3      174.03      197.91      9.46 o
  -3  -4   3      401.41      441.68     14.87 o
  -2  -4   3       41.74       37.94      2.12 o
  -1  -4   3     1625.44     1571.16    143.01 o
   0  -4   3      101.77       77.41      3.63 o
   1  -4   3       17.03       16.60      1.19 o
   2  -4   3       24.41       19.91      0.72 o
   3  -4   3      167.42      175.02      5.27 o
   4  -4   3       20.99       22.80      0.79 o
   5  -4   3        1.69        2.61      0.49 o
  -5  -3   3      103.75      122.94      6.20 o
  -4  -3   3        3.30        5.51      0.36 o
  -3  -3   3      123.02      129.44      3.93 o
  -1  -3   3     1623.54     1409.23    128.29 o
   0  -3   3      214.78      212.41      9.84 o
   1  -3   3      869.68      827.66     37.38 o
   2  -3   3      126.44      126.99      5.00 o
   3  -3   3      141.24      150.68      4.23 o
   4  -3   3        1.61        1.54      0.24 o
   5  -3   3        3.36        3.81      0.40 o
  -5  -2   3        1.61        1.88      0.32 o
  -4  -2   3       73.03       80.24      2.72 o
  -3  -2   3      325.31      345.70     10.89 o
  -1  -2   3     2060.04     1479.38    123.06 o
   0  -2   3      219.49      248.75     16.08 o
   1  -2   3       26.61       24.81      1.21 o
   3  -2   3        1.86        2.78      0.18 o
   4  -2   3        4.35        5.90      0.34 o
   5  -2   3        0.39        0.60      0.17 o
  -5  -1   3       54.15       57.32      1.80 o
  -4  -1   3      132.88      148.09      4.40 o
  -3  -1   3      571.55      583.36     17.05 o
  -2  -1   3      149.34      157.17     10.35 o
   0  -1   3     3164.69     2542.80    145.81 o
   1  -1   3      100.01       92.64      3.56 o
   2  -1   3       39.54       38.99      3.69 o
   3  -1   3      216.32      189.37      5.01 o
   4  -1   3      536.37      579.58     17.88 o
   5  -1   3       54.56       62.26      2.04 o
  -5   0   3       18.13       19.84      0.73 o
  -4   0   3       90.33       93.29      2.83 o
  -3   0   3       70.75       72.17      2.04 o
  -2   0   3      108.53       94.87      6.31 o
  -1   0   3        0.36        0.40      0.12 o
   0   0   3       62.86       57.13      7.79 o
   1   0   3      475.02      454.09     23.48 o
   2   0   3      343.07      305.91     14.22 o
   3   0   3       60.94       61.10      1.74 o
   4   0   3       36.10       41.85      1.45 o
   5   0   3        3.53        3.94      0.37 o
   6   0   3       28.32       24.23      1.42 o
  -5   1   3       14.11       17.55      0.73 o
  -4   1   3       17.29       19.25      0.65 o
  -3   1   3      257.97      260.68      6.53 o
  -1   1   3      477.52      402.84     39.42 o
   0   1   3      542.52      539.92     65.79 o
   1   1   3      198.32      194.68     11.63 o
   2   1   3      319.71      298.31     19.21 o
   3   1   3       55.49       59.09      1.68 o
   4   1   3       69.58       72.63      2.29 o
   5   1   3      122.83      133.14      7.87 o
   6   1   3        0.19        0.13      0.26 o
  -5   2   3       16.00       19.03      0.77 o
  -4   2   3       33.05       33.99      1.08 o
  -3   2   3        7.86        4.00      0.23 o
  -1   2   3        4.80        5.50      0.60 o
   0   2   3      325.63      251.87     16.24 o
   1   2   3        9.56       15.13      1.30 o
   3   2   3        7.29       12.88      0.40 o
   4   2   3       95.34       96.16      2.81 o
   5   2   3       38.07       40.99      2.22 o
   6   2   3       10.49       12.11      1.25 o
  -5   3   3        3.99        3.58      0.24 o
  -4   3   3       14.66       14.25      0.55 o
  -3   3   3        0.29        0.73      0.22 o
  -2   3   3       18.06       16.56      1.07 o
  -1   3   3      385.52      278.42     18.01 o
   0   3   3     1701.25     1276.24     82.09 o
   1   3   3      161.59      158.48     10.25 o
   2   3   3        8.72       10.69      1.19 o
   3   3   3        4.37        4.78      0.30 o
   4   3   3       25.13       26.23      1.07 o
   5   3   3        0.39        0.37      0.24 o
   6   3   3        3.10        2.16      0.45 o
  -5   4   3       22.84       22.91      1.03 o
  -4   4   3       12.06       13.48      0.53 o
  -3   4   3      135.94      142.75      4.73 o
  -2   4   3       60.69       59.54      1.64 o
  -1   4   3     1707.51     1113.59     71.74 o
   0   4   3      812.14      605.43     39.03 o
   2   4   3        1.71        1.08      0.21 o
   3   4   3        0.43        0.93      0.14 o
   4   4   3        1.38        2.48      0.28 o
   5   4   3       21.22       19.61      0.90 o
  -5   5   3        0.47        0.61      0.14 o
  -4   5   3       20.80       21.18      0.75 o
  -3   5   3       49.30       60.51      1.71 o
  -2   5   3      560.74      529.79     13.99 o
  -1   5   3       76.88       83.12      2.73 o
   0   5   3      901.18      910.78     80.72 o
   1   5   3       57.96       47.70      2.36 o
   2   5   3       57.26       56.61      1.89 o
   3   5   3       17.66       17.58      0.96 o
   4   5   3       38.05       39.08      2.21 o
   5   5   3       88.42       90.21      4.40 o
  -4   6   3        0.00        0.17      0.13 o
  -3   6   3      535.28      545.78     15.58 o
  -2   6   3        6.80        6.28      0.31 o
  -1   6   3        1.57        2.42      0.20 o
   0   6   3        6.33        8.49      0.30 o
   1   6   3        0.54        1.41      0.19 o
   2   6   3        5.57        5.88      0.37 o
   3   6   3        1.75        3.72      1.04 o
   4   6   3       41.09       44.50      2.41 o
   5   6   3       16.74       15.54      0.90 o
  -4   7   3        5.21        4.16      0.29 o
  -3   7   3      123.24      127.19      3.75 o
  -2   7   3      179.22      189.21      5.48 o
  -1   7   3       96.86       97.49      2.84 o
   0   7   3       27.57       34.14      0.92 o
   1   7   3      153.66      155.13      4.61 o
   2   7   3      313.06      318.44     11.95 o
   3   7   3      211.36      215.83      8.76 o
   4   7   3      268.56      281.13     11.86 o
   5   7   3       56.47       54.85      3.47 o
  -4   8   3       20.82       14.44      0.97 o
  -3   8   3       34.30       32.76      1.14 o
  -2   8   3       58.68       63.28      2.07 o
  -1   8   3       39.25       39.17      1.23 o
   0   8   3       96.21      106.81      3.13 o
   1   8   3       64.23       66.86      1.91 o
   2   8   3       52.32       56.43      2.25 o
   3   8   3       89.30       89.48      3.45 o
   4   8   3        3.93        4.95      0.43 o
  -3   9   3        1.22        1.35      0.20 o
  -2   9   3        3.75        3.43      0.29 o
  -1   9   3        4.53        4.24      0.28 o
   0   9   3        1.26        0.92      0.21 o
   1   9   3       20.59       15.23      0.58 o
   2   9   3      279.70      290.38      9.44 o
   3   9   3       13.50       15.06      0.74 o
   4   9   3        0.08        0.24      0.19 o
  -2  10   3       34.16       34.63      1.18 o
  -1  10   3       13.21       13.09      0.60 o
   0  10   3        7.61        9.40      0.46 o
   1  10   3        5.44        7.47      0.37 o
   2  10   3      319.10      303.76     10.59 o
   3  10   3       61.53       61.61      2.67 o
  -1  11   3        0.02        0.00      0.19 o
   0  11   3        2.49        2.22      0.24 o
   1  11   3      121.93      116.01      4.66 o
   2  11   3       56.99       46.51      2.19 o
   3  11   3       19.24       17.13      1.11 o
   1  12   3        3.44        3.18      0.63 o
  -2 -11   4       12.79        9.76      0.50 o
  -1 -11   4        0.03        0.03      0.14 o
   0 -11   4        0.56        0.39      0.13 o
   1 -11   4        6.91        6.58      0.31 o
  -3 -10   4        1.17        1.06      0.18 o
  -2 -10   4       10.38        8.69      0.45 o
  -1 -10   4       34.78       30.20      1.06 o
   0 -10   4        1.59        1.73      0.20 o
   1 -10   4        0.53        1.14      0.22 o
   2 -10   4        1.32        1.26      0.20 o
  -4  -9   4       14.20       14.43      1.22 o
  -3  -9   4       43.31       43.24      1.68 o
  -2  -9   4        3.93        5.56      0.38 o
  -1  -9   4       58.62       53.63      1.65 o
   0  -9   4      255.41      267.95      8.34 o
   1  -9   4       73.52       78.10      2.75 o
   2  -9   4       26.71       25.60      0.89 o
   3  -9   4        2.00        2.01      0.34 o
  -4  -8   4        0.21        0.38      0.16 o
  -3  -8   4        0.54        2.00      0.42 o
  -2  -8   4       56.56       59.78      2.19 o
  -1  -8   4        1.91        1.36      0.20 o
   0  -8   4        1.17        1.19      0.22 o
   1  -8   4        0.01        0.26      0.19 o
   2  -8   4        9.22       10.41      0.50 o
   3  -8   4        2.49        1.57      0.27 o
   4  -8   4        0.13        0.00      0.20 o
  -4  -7   4       11.65       13.28      1.25 o
  -3  -7   4      158.05      147.20      4.92 o
  -2  -7   4       91.48       92.15      3.12 o
  -1  -7   4       82.61       91.41      3.50 o
   0  -7   4        4.38        5.23      0.30 o
   1  -7   4        0.43        0.52      0.13 o
   2  -7   4       13.10       14.49      0.63 o
   3  -7   4       21.63       23.18      0.94 o
   4  -7   4       28.27       27.23      1.58 o
  -5  -6   4       24.44       23.37      1.53 o
  -4  -6   4        0.50        1.06      0.25 o
  -3  -6   4       13.73       15.31      0.64 o
  -2  -6   4       22.93       22.47      0.85 o
  -1  -6   4       31.59       38.30      1.62 o
   0  -6   4       58.59       65.34      3.25 o
   1  -6   4       11.98       15.01      0.53 o
   2  -6   4       13.90       13.05      0.52 o
   3  -6   4        4.76        6.30      0.49 o
   4  -6   4       13.76       16.03      0.90 o
  -5  -5   4        3.15        2.91      0.30 o
  -4  -5   4        3.04        3.00      0.27 o
  -3  -5   4       11.49       10.63      0.53 o
  -2  -5   4       23.83       24.05      0.90 o
  -1  -5   4       39.90       53.39      2.45 o
   0  -5   4        0.21        0.65      0.13 o
   1  -5   4        0.31        1.70      0.18 o
   2  -5   4       18.30       20.29      0.80 o
   3  -5   4       56.46       61.33      2.41 o
   4  -5   4       32.64       34.65      1.37 o
   5  -5   4       21.20       21.09      1.23 o
  -5  -4   4       89.24       97.75      7.70 o
  -4  -4   4      216.27      224.74      9.67 o
  -3  -4   4      136.46      144.76      4.96 o
  -2  -4   4       41.12       49.07      2.58 o
  -1  -4   4      180.74      164.27     15.18 o
   1  -4   4       37.63       42.80      2.84 o
   2  -4   4      351.71      347.69     10.65 o
   3  -4   4       91.26       94.20      2.71 o
   4  -4   4       51.22       56.13      1.82 o
   5  -4   4        7.28        6.66      0.55 o
  -5  -3   4       25.58       30.30      1.69 o
  -4  -3   4        4.88        5.30      0.39 o
  -3  -3   4      117.90      142.48      4.32 o
  -2  -3   4      383.39      434.66     34.93 o
   0  -3   4        3.61        6.03      0.56 o
   1  -3   4      748.02      745.73     39.57 o
   2  -3   4       85.11      101.43      3.21 o
   3  -3   4       28.49       27.92      1.00 o
   4  -3   4        3.71        5.42      0.40 o
   5  -3   4        0.52        1.23      0.22 o
  -5  -2   4        3.05        4.01      0.49 o
  -4  -2   4      117.48      129.62      4.32 o
  -3  -2   4       74.53       80.17      2.59 o
  -1  -2   4      132.26       90.69      7.05 o
   0  -2   4      868.89      906.15     41.30 o
   1  -2   4      378.02      380.74     14.27 o
   2  -2   4      196.69      186.27     12.85 o
   3  -2   4       10.05       12.22      0.48 o
   4  -2   4        0.88        1.01      0.23 o
   5  -2   4        0.43        0.52      0.25 o
  -5  -1   4        0.30        0.50      0.18 o
  -4  -1   4      313.86      352.94     10.34 o
  -3  -1   4      599.18      589.31     16.13 o
   0  -1   4     1965.97     1627.79     79.04 o
   1  -1   4        9.66       14.53      0.73 o
   3  -1   4      588.57      549.25     15.68 o
   4  -1   4      445.33      438.53     15.47 o
   5  -1   4       47.08       48.09      1.85 o
  -5   0   4        1.90        2.52      0.21 o
  -4   0   4       42.14       53.20      1.68 o
  -3   0   4      134.95      124.79      3.74 o
   1   0   4       68.83       83.20      7.33 o
   2   0   4       78.49       61.39      5.74 o
   3   0   4       18.88       19.01      0.68 o
   4   0   4       74.73       77.97      2.91 o
   5   0   4       52.71       56.80      2.64 o
  -5   1   4        0.45        1.49      0.52 o
  -4   1   4      113.01      130.32      3.93 o
  -3   1   4       48.44       48.96      1.52 o
  -1   1   4       64.84       58.78      7.50 o
   1   1   4     1549.12     1307.14     83.49 o
   2   1   4      259.92      221.46     20.24 o
   3   1   4      395.04      418.70     12.55 o
   4   1   4       61.07       60.48      2.12 o
   5   1   4       58.96       60.95      5.00 o
   6   1   4       30.35       29.79      2.50 o
  -5   2   4       34.54       32.65      1.33 o
  -4   2   4      114.94      120.48      4.11 o
  -3   2   4      140.69      136.78      4.52 o
  -2   2   4       54.79       46.43      4.06 o
  -1   2   4       56.11       47.81      3.55 o
   0   2   4      587.32      498.32     63.18 o
   1   2   4       45.03       35.45      1.70 o
   2   2   4       66.82       80.77      7.33 o
   3   2   4      113.96      119.21      3.64 o
   4   2   4      131.26      143.12      5.41 o
   5   2   4      116.67      115.37      5.79 o
   6   2   4       12.17       10.74      1.08 o
  -5   3   4        1.54        0.93      0.19 o
  -4   3   4        2.95        2.57      0.22 o
  -3   3   4        3.26        4.12      0.27 o
  -2   3   4        0.78        0.83      0.14 o
  -1   3   4      930.81      640.76     41.24 o
   0   3   4      666.57      541.37     52.55 o
   2   3   4      230.41      240.68     18.50 o
   3   3   4       36.24       43.58      1.57 o
   4   3   4        2.11        2.06      0.27 o
   5   3   4        8.69        7.33      0.67 o
  -5   4   4        3.51        4.10      0.26 o
  -4   4   4       18.57       19.29      0.69 o
  -3   4   4       56.04       54.04      1.53 o
  -2   4   4        6.25        6.03      0.29 o
  -1   4   4      182.68      180.33      6.70 o
   0   4   4      252.24      264.26     23.59 o
   1   4   4     1032.11      911.86     80.77 o
   2   4   4       17.62       28.49      1.09 o
   3   4   4       42.28       40.55      1.33 o
   4   4   4      139.08      148.72      4.89 o
   5   4   4       68.74       64.88      3.37 o
  -5   5   4        0.06        0.14      0.16 o
  -4   5   4       17.50       18.99      0.67 o
  -3   5   4      219.30      215.57      5.76 o
  -2   5   4       84.48      100.61      2.74 o
  -1   5   4       43.39       39.59      1.24 o
   0   5   4       63.64       64.40      1.74 o
   1   5   4      193.33      203.96      5.85 o
   2   5   4        0.67        1.34      0.16 o
   3   5   4       43.08       39.77      1.39 o
   4   5   4       44.62       43.17      1.38 o
   5   5   4       92.58       89.64      6.99 o
  -4   6   4       12.44       12.47      0.49 o
  -3   6   4      128.81      140.98      3.82 o
  -2   6   4      891.09      946.41     24.86 o
  -1   6   4       81.19       74.82      3.50 o
   0   6   4      448.98      479.81     10.85 o
   2   6   4       99.45       97.26      2.87 o
   3   6   4        5.07        5.19      0.36 o
   4   6   4       16.97       16.29      0.78 o
  -4   7   4        4.09        1.75      0.19 o
  -3   7   4       38.84       37.59      1.37 o
  -2   7   4       16.98       17.94      0.76 o
  -1   7   4      159.67      173.65      5.42 o
   0   7   4       15.50       14.59      0.47 o
   1   7   4       32.25       31.91      0.93 o
   2   7   4       27.97       28.20      1.22 o
   3   7   4       35.56       38.34      1.59 o
   4   7   4       50.33       48.80      1.95 o
  -3   8   4      107.00      103.76      3.22 o
  -2   8   4       38.81       40.15      1.37 o
  -1   8   4        3.91        5.06      0.31 o
   0   8   4       10.49       12.40      0.47 o
   1   8   4        7.48        9.09      0.51 o
   2   8   4       63.86       62.44      2.49 o
   3   8   4      217.85      224.85      8.47 o
   4   8   4        2.66        1.69      0.27 o
  -3   9   4        8.97        8.63      0.67 o
  -2   9   4       42.02       41.76      1.40 o
  -1   9   4       40.24       42.07      1.39 o
   0   9   4        9.33        9.69      0.61 o
   1   9   4       16.04       15.43      0.59 o
   2   9   4       16.96       14.63      0.76 o
   3   9   4       62.42       63.14      2.51 o
   4   9   4       17.91       17.78      1.08 o
  -2  10   4       48.22       46.79      2.55 o
  -1  10   4       35.05       36.64      1.50 o
   0  10   4        1.95        2.71      0.24 o
   1  10   4        0.21        0.42      0.24 o
   2  10   4       43.01       50.29      2.02 o
   3  10   4       50.13       42.34      1.69 o
  -1  11   4        0.41        0.32      0.23 o
   0  11   4        0.74        0.85      0.20 o
   1  11   4       28.03       28.93      1.73 o
   2  11   4       21.89       21.94      1.48 o
  -2 -11   5        9.52        8.88      0.58 o
  -1 -11   5       16.30       14.17      0.61 o
   0 -11   5        0.14        0.34      0.11 o
   1 -11   5        0.24        0.06      0.14 o
  -3 -10   5        4.60        4.30      0.26 o
  -2 -10   5       28.49       25.48      0.87 o
  -1 -10   5        7.94        8.73      0.42 o
   0 -10   5       33.54       30.67      1.07 o
   1 -10   5      147.72      154.15      4.83 o
   2 -10   5       18.07       17.19      0.91 o
  -4  -9   5       25.69       20.41      1.88 o
  -3  -9   5       70.82       62.95      2.51 o
  -2  -9   5       47.99       47.61      1.85 o
  -1  -9   5       20.90       21.37      0.89 o
   0  -9   5       11.94       12.51      0.59 o
   1  -9   5      242.39      259.38     10.19 o
   2  -9   5       20.32       18.37      0.96 o
   3  -9   5        2.94        2.17      0.26 o
  -4  -8   5        2.52        2.15      0.25 o
  -3  -8   5       28.66       26.09      1.05 o
  -2  -8   5       58.75       49.24      1.85 o
  -1  -8   5       15.35       19.25      0.76 o
   0  -8   5       14.01       14.68      0.65 o
   1  -8   5        4.63        5.67      0.36 o
   2  -8   5        0.46        0.21      0.23 o
   3  -8   5        0.60        0.45      0.24 o
  -4  -7   5       13.94       14.79      0.74 o
  -3  -7   5        9.55        6.18      0.82 o
  -2  -7   5       37.97       33.95      1.50 o
  -1  -7   5      326.06      336.94     11.76 o
   0  -7   5        5.79        6.34      0.32 o
   1  -7   5       33.49       35.31      1.08 o
   2  -7   5      104.79      109.72      7.46 o
   3  -7   5       87.22       85.75      3.44 o
   4  -7   5       10.88        9.01      0.91 o
  -5  -6   5       33.16       25.98      1.99 o
  -4  -6   5        3.07        5.04      0.32 o
  -3  -6   5       54.77       64.92      2.25 o
  -2  -6   5       29.07       43.58      1.86 o
  -1  -6   5       64.99       68.67      2.83 o
   0  -6   5        0.50        0.69      0.12 o
   1  -6   5        2.72        3.77      0.27 o
   2  -6   5        9.39        9.40      0.64 o
   3  -6   5        2.60        2.71      0.29 o
   4  -6   5        0.10        0.00      0.23 o
  -5  -5   5        6.64        5.85      0.42 o
  -4  -5   5      125.07      123.07      4.12 o
  -3  -5   5        0.23        0.26      0.17 o
  -2  -5   5        9.31       11.80      0.61 o
  -1  -5   5        6.77        7.34      0.53 o
   0  -5   5        0.67        1.34      0.16 o
   1  -5   5      162.67      164.80      5.16 o
   2  -5   5       17.58       18.34      0.80 o
   3  -5   5       82.60       92.37      3.25 o
   4  -5   5        6.09        6.26      0.42 o
   5  -5   5        5.17        5.59      0.45 o
  -5  -4   5       33.03       33.45      1.54 o
  -4  -4   5       75.40       90.28      3.50 o
  -3  -4   5       14.55       16.08      0.69 o
  -2  -4   5       12.30       17.28      1.08 o
  -1  -4   5        0.69        0.87      0.16 o
   0  -4   5       97.85      106.36      3.98 o
   1  -4   5       78.42       80.23      2.47 o
   2  -4   5       12.60       14.35      0.66 o
   3  -4   5      116.25      118.86      3.75 o
   4  -4   5      115.15      119.39      3.68 o
   5  -4   5        8.38        8.06      0.65 o
  -5  -3   5        3.59        4.90      0.38 o
  -4  -3   5        2.40        1.88      0.28 o
  -3  -3   5        2.49        3.11      0.27 o
  -2  -3   5      848.56      919.02     56.73 o
   1  -3   5      447.26      490.37     28.67 o
   2  -3   5        6.92       13.62      0.85 o
   3  -3   5        9.80        8.81      0.45 o
   4  -3   5      142.35      152.47      4.80 o
   5  -3   5        0.80        0.86      0.19 o
  -5  -2   5       31.89       29.48      1.45 o
  -4  -2   5       91.12       99.17      3.33 o
  -3  -2   5      233.13      269.18      9.15 o
  -2  -2   5      722.98      888.55    105.53 o
   1  -2   5      846.45      819.06     66.85 o
   2  -2   5       58.96       51.32      1.51 o
   3  -2   5      165.72      177.27      5.16 o
   4  -2   5        0.40        0.65      0.21 o
   5  -2   5        2.08        2.55      0.37 o
  -5  -1   5       42.45       38.64      2.78 o
  -4  -1   5      234.82      253.28      8.06 o
  -3  -1   5        5.86        4.39      0.30 o
  -2  -1   5       16.51       22.33      2.81 o
   0  -1   5      162.75      177.87      8.16 o
   1  -1   5      115.78      126.60      7.59 o
   2  -1   5       62.93       54.43      1.64 o
   3  -1   5       93.07       84.79      2.52 o
   4  -1   5      123.34      124.30      4.13 o
   5  -1   5       21.67       21.74      1.12 o
  -5   0   5       11.33       10.27      0.47 o
  -4   0   5       22.41       24.97      0.85 o
  -3   0   5      322.52      367.40     10.85 o
  -2   0   5       93.28      101.62      4.77 o
  -1   0   5       76.09       46.44      4.43 o
   0   0   5       45.71       46.12      7.39 o
   1   0   5      901.92      801.63     61.42 o
   2   0   5      121.76      122.33      4.43 o
   3   0   5       35.08       34.56      1.14 o
   4   0   5       52.35       58.05      2.03 o
   5   0   5       23.75       23.80      1.27 o
  -5   1   5        8.20        8.76      0.41 o
  -4   1   5      107.80      106.84      3.51 o
  -3   1   5      218.60      212.57      6.32 o
  -2   1   5        8.88        6.36      0.34 o
  -1   1   5      348.38      206.90     19.04 o
   1   1   5      817.22      543.63     49.57 o
   2   1   5      499.21      468.83     17.01 o
   3   1   5      154.75      143.69      4.80 o
   4   1   5       13.19       15.11      0.62 o
   5   1   5        3.71        5.00      0.53 o
  -5   2   5        5.28        5.34      0.32 o
  -4   2   5      270.47      258.97      8.34 o
  -3   2   5      228.85      225.18      6.47 o
  -2   2   5      190.70      187.31      6.16 o
   2   2   5       91.75      106.91      3.43 o
   3   2   5       41.06       39.53      1.42 o
   4   2   5       22.56       25.20      1.12 o
   5   2   5        3.37        3.00      0.48 o
  -5   3   5       18.58       17.70      0.89 o
  -4   3   5        7.92        7.64      0.37 o
  -3   3   5        8.39        9.77      0.41 o
  -2   3   5        1.08        1.76      0.15 o
  -1   3   5       15.82       19.68      1.02 o
   0   3   5        3.30        3.18      0.57 o
   1   3   5       39.47       31.72      3.01 o
   2   3   5      345.72      337.45      9.17 o
   3   3   5        9.07        6.73      0.38 o
   4   3   5       37.75       37.92      1.57 o
   5   3   5       32.89       35.27      1.97 o
  -5   4   5        9.44        7.71      0.44 o
  -4   4   5       80.22       81.19      2.42 o
  -3   4   5      200.87      203.38      5.43 o
  -2   4   5       72.75       74.43      2.54 o
  -1   4   5       56.27       52.69      1.66 o
   0   4   5      464.34      475.54     13.35 o
   1   4   5      321.30      305.95      9.93 o
   2   4   5      226.99      263.84      7.79 o
   3   4   5      158.81      164.75      5.78 o
   4   4   5      488.36      443.20     16.54 o
   5   4   5      133.87      122.07      6.12 o
  -4   5   5        3.01        2.62      0.22 o
  -3   5   5       20.59       19.61      0.66 o
  -2   5   5       35.67       37.41      1.12 o
  -1   5   5        0.87        3.19      0.29 o
   0   5   5        0.34        0.05      0.09 o
   1   5   5      487.84      490.91     12.08 o
   2   5   5      110.87      116.17      3.39 o
   3   5   5       17.33       21.54      0.82 o
   4   5   5       76.21       68.14      2.71 o
   5   5   5        0.59        0.45      0.40 o
  -4   6   5        0.16        0.17      0.16 o
  -3   6   5        4.78        5.53      0.29 o
  -2   6   5      150.58      157.66      4.68 o
  -1   6   5        0.32        0.38      0.24 o
   0   6   5       35.68       46.08      1.51 o
   1   6   5        9.25        7.03      0.27 o
   2   6   5      475.67      466.88     13.41 o
   3   6   5      195.47      199.10      6.52 o
   4   6   5       41.37       40.92      2.11 o
  -4   7   5       10.40        8.29      0.77 o
  -3   7   5       24.37       22.53      0.76 o
  -2   7   5       44.22       45.91      1.53 o
  -1   7   5       42.49       49.44      1.85 o
   0   7   5      131.80      146.73      3.95 o
   1   7   5       10.95       13.84      0.51 o
   2   7   5        0.87        1.09      0.18 o
   3   7   5        6.04        6.25      0.42 o
   4   7   5       72.55       63.67      3.80 o
  -3   8   5       10.49        8.77      0.42 o
  -2   8   5        0.14        0.36      0.16 o
  -1   8   5       10.14       13.77      0.58 o
   0   8   5        0.50        0.17      0.15 o
   1   8   5        2.72        5.25      0.38 o
   2   8   5        7.10        9.27      0.56 o
   3   8   5        0.28        0.00      0.18 o
   4   8   5       12.70       14.06      1.07 o
  -3   9   5       13.35       11.45      0.70 o
  -2   9   5       94.00       94.57      2.93 o
  -1   9   5        1.41        1.66      0.23 o
   0   9   5        4.03        3.93      0.29 o
   1   9   5        0.39        0.65      0.23 o
   2   9   5       25.61       26.68      1.67 o
   3   9   5       38.30       39.60      1.63 o
   4   9   5       11.44        9.72      1.08 o
  -2  10   5       46.32       43.41      2.11 o
  -1  10   5       22.90       23.29      0.94 o
   0  10   5       17.57       18.21      0.80 o
   1  10   5        9.66       12.39      0.67 o
   2  10   5        2.85        3.02      0.38 o
   3  10   5        4.70        5.25      0.55 o
  -1  11   5        8.65       10.00      0.91 o
   0  11   5        4.02        3.26      0.34 o
   1  11   5        2.17        1.77      0.40 o
   2  11   5       60.26       54.29      3.17 o
  -1 -11   6        2.82        2.00      0.31 o
   0 -11   6        7.09        5.79      0.36 o
  -2 -10   6       15.55       13.31      0.58 o
  -1 -10   6       58.47       57.54      2.34 o
   0 -10   6       73.59       75.88      2.76 o
   1 -10   6        0.08        0.08      0.13 o
   2 -10   6       70.98       69.01      5.63 o
  -3  -9   6       63.50       60.44      2.20 o
  -2  -9   6       41.49       37.83      1.33 o
  -1  -9   6       37.34       38.82      2.13 o
   0  -9   6        5.56        7.70      0.73 o
   1  -9   6        5.57        4.73      0.43 o
   2  -9   6       37.38       33.60      1.47 o
  -4  -8   6       14.60       13.95      0.71 o
  -3  -8   6       29.80       28.93      1.14 o
  -2  -8   6        0.18        0.36      0.24 o
  -1  -8   6       62.76       56.80      2.10 o
   0  -8   6      350.67      372.23     16.59 o
   1  -8   6        5.79        7.10      0.66 o
   2  -8   6       18.85       20.98      1.30 o
   3  -8   6        2.37        2.70      0.45 o
  -4  -7   6        8.58        7.18      0.52 o
  -3  -7   6        1.07        2.43      0.28 o
  -2  -7   6       33.19       43.72      1.66 o
  -1  -7   6        8.40        9.83      0.51 o
   0  -7   6      434.65      455.46     13.46 o
   1  -7   6       57.69       56.22      1.79 o
   2  -7   6       70.68       75.54      3.11 o
   3  -7   6       32.32       33.45      2.08 o
   4  -7   6        6.33        6.42      0.48 o
  -4  -6   6       80.32       70.60      2.97 o
  -3  -6   6        7.82        4.23      0.35 o
  -2  -6   6       40.75       45.70      1.94 o
  -1  -6   6       27.30       36.07      1.39 o
   0  -6   6       12.45       14.83      0.57 o
   1  -6   6       11.93       14.58      0.54 o
   2  -6   6       19.67       20.53      1.24 o
   3  -6   6        0.48        0.96      0.21 o
   4  -6   6        6.55        5.53      0.34 o
  -5  -5   6       40.03       38.54      2.79 o
  -4  -5   6        1.53        2.10      0.52 o
  -3  -5   6        0.29        0.81      0.27 o
  -2  -5   6       81.93       91.35      3.72 o
  -1  -5   6        5.91        8.29      0.50 o
   0  -5   6       67.78       72.96      2.10 o
   1  -5   6       43.03       42.78      1.28 o
   2  -5   6       34.69       36.73      1.43 o
   3  -5   6       21.87       24.03      1.22 o
   4  -5   6       10.07       11.31      0.60 o
  -5  -4   6        8.32        9.89      0.50 o
  -4  -4   6       64.47       72.34      4.07 o
  -3  -4   6       39.05       54.59      2.32 o
  -2  -4   6      238.96      287.69     13.16 o
  -1  -4   6      236.76      297.59     15.88 o
   0  -4   6      139.82      150.17      4.47 o
   1  -4   6       45.47       51.84      1.63 o
   2  -4   6      135.15      131.26      5.58 o
   3  -4   6       30.42       28.79      1.66 o
   4  -4   6        0.11        0.17      0.15 o
   5  -4   6      108.38      103.44      5.15 o
  -5  -3   6        9.94        8.93      0.47 o
  -4  -3   6        0.10        0.09      0.27 o
  -3  -3   6        0.89        1.07      0.21 o
  -2  -3   6       10.25       12.07      0.70 o
  -1  -3   6       18.53       23.01      0.99 o
   0  -3   6       11.93       18.63      0.69 o
   1  -3   6        1.49        2.10      0.17 o
   2  -3   6        5.74        7.52      0.39 o
   3  -3   6       78.69       71.73      2.34 o
   4  -3   6        0.03        0.38      0.22 o
   5  -3   6       27.04       24.02      2.12 o
  -5  -2   6       43.28       42.84      1.67 o
  -4  -2   6       91.06       92.76      5.83 o
  -3  -2   6       64.97       66.30      6.22 o
  -2  -2   6        0.41        0.73      0.28 o
  -1  -2   6      173.52      220.30      8.15 o
   1  -2   6      261.35      341.24     11.80 o
   2  -2   6      383.88      360.40      9.97 o
   3  -2   6      956.57      896.22     25.55 o
   4  -2   6      131.00      129.36      4.11 o
   5  -2   6        4.17        4.50      0.31 o
  -5  -1   6        8.95        8.76      0.46 o
  -4  -1   6        7.12        6.14      0.33 o
  -3  -1   6       41.53       45.35      1.66 o
  -2  -1   6        6.67        9.34      0.45 o
  -1  -1   6       25.49       29.22      1.99 o
   0  -1   6        4.09        7.18      0.63 o
   2  -1   6        2.54        1.53      0.14 o
   3  -1   6      344.29      337.94     10.91 o
   4  -1   6        0.69        0.59      0.23 o
   5  -1   6       19.46       19.57      1.00 o
  -5   0   6        0.07        0.00      0.13 o
  -4   0   6       33.01       33.60      1.20 o
  -3   0   6      138.78      147.61      5.51 o
  -2   0   6        0.38        0.53      0.13 o
   0   0   6     1994.18     1629.54     86.24 o
   2   0   6      124.87      144.24      3.80 o
   3   0   6       34.12       32.23      1.19 o
   4   0   6        1.99        2.93      0.28 o
   5   0   6        3.60        2.34      0.45 o
  -5   1   6       20.92       17.64      0.67 o
  -4   1   6       20.40       20.18      0.78 o
  -3   1   6      198.50      198.96      7.39 o
  -2   1   6       12.68       12.09      0.43 o
  -1   1   6      138.54      158.58      6.05 o
   2   1   6        2.57        3.47      0.20 o
   3   1   6       85.58       85.42      2.91 o
   4   1   6       50.08       51.28      1.84 o
   5   1   6        0.57        0.56      0.24 o
  -5   2   6        7.87        6.65      0.38 o
  -4   2   6        0.62        0.95      0.31 o
  -3   2   6       70.41       71.95      2.71 o
  -2   2   6       17.78       17.04      0.58 o
  -1   2   6      322.31      311.32     10.19 o
   1   2   6       51.61       50.00      1.52 o
   2   2   6        4.84        4.74      0.28 o
   3   2   6       50.40       44.79      2.02 o
   4   2   6       15.48       14.29      0.72 o
   5   2   6        2.19        3.10      0.44 o
  -5   3   6       14.90       11.93      0.94 o
  -4   3   6       21.40       19.68      0.86 o
  -3   3   6       29.45       29.09      0.96 o
  -2   3   6      345.18      385.54     11.16 o
  -1   3   6       56.17       53.69      1.52 o
   0   3   6      428.13      430.17     11.16 o
   1   3   6      746.86      713.44     19.00 o
   2   3   6      257.57      253.03      7.45 o
   3   3   6       10.45       14.98      0.77 o
   4   3   6       11.05       12.32      0.65 o
   5   3   6       34.81       31.67      1.80 o
  -4   4   6      154.49      150.00      5.26 o
  -3   4   6      312.87      314.93      9.16 o
  -2   4   6      112.57      118.99      3.52 o
  -1   4   6        2.39        3.27      0.30 o
   0   4   6      289.06      301.42      7.88 o
   1   4   6      163.98      155.28      3.86 o
   2   4   6      138.64      148.16      4.44 o
   3   4   6       59.57       65.86      2.62 o
   4   4   6       56.93       54.86      2.50 o
   5   4   6      139.18      110.35      5.55 o
  -4   5   6        9.08        9.23      0.49 o
  -3   5   6        8.74       11.32      0.50 o
  -2   5   6        2.57        3.01      0.23 o
  -1   5   6        2.89        4.62      0.25 o
   0   5   6       60.55       73.98      1.88 o
   1   5   6       85.26       99.76      2.52 o
   2   5   6        8.11        7.38      0.37 o
   3   5   6       17.00       13.40      0.71 o
   4   5   6       33.95       30.20      1.51 o
   5   5   6        8.71        6.29      0.53 o
  -4   6   6        1.02        0.75      0.14 o
  -3   6   6        1.10        1.05      0.18 o
  -2   6   6       10.70        9.87      0.47 o
  -1   6   6       29.54       32.95      1.14 o
   0   6   6       62.64       69.10      1.79 o
   1   6   6      531.77      557.67     14.53 o
   2   6   6      551.66      565.19     18.42 o
   3   6   6      475.67      460.31     17.45 o
   4   6   6       43.07       41.17      1.72 o
  -3   7   6       71.44       67.49      2.18 o
  -2   7   6       10.33        9.59      0.49 o
  -1   7   6        0.20        0.23      0.14 o
   0   7   6      198.42      237.03      6.27 o
   1   7   6       42.86       51.42      1.44 o
   2   7   6       19.53       19.23      0.69 o
   3   7   6       17.24       17.02      0.86 o
   4   7   6       42.07       46.02      2.33 o
  -3   8   6        3.61        3.78      0.26 o
  -2   8   6        6.83        8.54      0.42 o
  -1   8   6       67.43       72.43      2.31 o
   0   8   6       18.40       23.43      0.75 o
   1   8   6        0.19        0.14      0.18 o
   2   8   6        2.66        3.38      0.28 o
   3   8   6        0.96        1.44      0.25 o
   4   8   6        3.68        3.59      0.37 o
  -2   9   6       37.33       42.80      1.65 o
  -1   9   6       20.35       22.03      0.80 o
   0   9   6        4.94        3.87      0.40 o
   1   9   6       28.21       32.73      1.21 o
   2   9   6       61.14       65.91      3.31 o
   3   9   6       99.43      100.24      4.85 o
  -1  10   6        6.95        6.39      0.37 o
   0  10   6       17.68       14.29      0.66 o
   1  10   6       45.03       43.93      2.25 o
   2  10   6        8.54       11.26      0.75 o
   3  10   6       10.79       14.30      1.05 o
   0  11   6        1.82        1.82      0.34 o
   1  11   6        1.78        1.82      0.45 o
  -2 -10   7       22.15       21.36      1.13 o
  -1 -10   7        5.17        5.14      0.36 o
   0 -10   7        6.82        6.87      0.42 o
   1 -10   7       20.88       19.68      1.64 o
  -3  -9   7        0.69        0.55      0.13 o
  -2  -9   7        0.06        0.01      0.11 o
  -1  -9   7        2.48        1.92      0.25 o
   0  -9   7        5.09        4.78      0.29 o
   1  -9   7        8.90        8.94      0.59 o
   2  -9   7       13.78       12.45      0.80 o
  -3  -8   7        2.90        2.35      0.24 o
  -2  -8   7       42.08       43.42      1.62 o
  -1  -8   7       79.86       83.02      2.99 o
   0  -8   7        3.41        4.42      0.48 o
   1  -8   7      258.71      270.93      7.39 o
   2  -8   7       34.36       35.52      2.13 o
   3  -8   7        9.48        8.24      0.60 o
  -4  -7   7       27.64       26.55      1.25 o
  -3  -7   7       24.82       26.96      1.07 o
  -2  -7   7        7.60        7.35      0.42 o
  -1  -7   7        5.24        5.32      0.36 o
   0  -7   7       31.97       30.37      1.05 o
   1  -7   7       61.29       67.34      2.12 o
   2  -7   7       60.87       62.61      2.61 o
   3  -7   7        1.11        0.94      0.23 o
  -4  -6   7        1.48        1.86      0.27 o
  -3  -6   7       36.28       41.33      1.80 o
  -2  -6   7        1.11        0.40      0.28 o
  -1  -6   7      352.32      411.97     14.35 o
   0  -6   7       13.80       16.93      0.81 o
   1  -6   7        0.55        0.86      0.15 o
   2  -6   7        1.95        1.82      0.25 o
   3  -6   7        0.57        1.36      0.26 o
   4  -6   7        0.43        0.49      0.21 o
  -4  -5   7       10.71       15.50      0.81 o
  -3  -5   7        1.44        2.47      0.42 o
  -2  -5   7       47.22       60.23      2.52 o
  -1  -5   7     1160.46     1314.35     45.52 o
   0  -5   7      354.64      385.02     11.37 o
   1  -5   7       92.35       97.42      2.78 o
   2  -5   7       46.26       57.34      1.91 o
   3  -5   7       34.05       37.60      1.28 o
   4  -5   7        6.58        6.68      0.41 o
  -4  -4   7        0.23        0.84      0.22 o
  -3  -4   7      161.75      195.23      7.80 o
  -2  -4   7      414.54      543.46     24.92 o
  -1  -4   7      186.07      227.78     10.62 o
   0  -4   7       28.77       40.25      1.27 o
   1  -4   7       92.17       95.20      3.03 o
   2  -4   7       70.58       74.25      2.80 o
   3  -4   7       15.81       15.23      0.76 o
   4  -4   7        3.40        3.24      0.32 o
  -5  -3   7        4.51        4.03      0.40 o
  -4  -3   7       18.86       21.30      2.07 o
  -3  -3   7      284.72      326.11     12.95 o
  -2  -3   7       18.34       20.96      1.12 o
  -1  -3   7       53.32       66.26      2.67 o
   0  -3   7      199.06      229.36      7.41 o
   1  -3   7       33.08       33.44      1.38 o
   2  -3   7       10.04        8.87      0.44 o
   3  -3   7        0.93        2.47      0.36 o
   4  -3   7       44.64       45.02      1.99 o
   5  -3   7        8.30        8.92      0.80 o
  -5  -2   7       60.03       53.03      3.41 o
  -4  -2   7       42.84       46.13      3.26 o
  -3  -2   7       10.92       13.95      0.82 o
  -2  -2   7        2.60        3.23      0.30 o
  -1  -2   7      123.37      131.67      5.09 o
   0  -2   7      164.38      190.27      6.16 o
   1  -2   7      249.39      262.05      8.02 o
   2  -2   7      177.28      161.88      4.48 o
   3  -2   7      195.55      189.76      5.24 o
   4  -2   7      592.09      534.02     26.18 o
   5  -2   7        4.16        3.85      0.84 o
  -5  -1   7        1.16        2.34      0.40 o
  -4  -1   7        1.74        1.47      0.18 o
  -3  -1   7        0.05        0.18      0.16 o
  -2  -1   7       22.02       28.63      0.99 o
  -1  -1   7      350.26      394.52     17.80 o
   0  -1   7       85.31       95.59      3.21 o
   1  -1   7       85.39       99.21      3.64 o
   2  -1   7       29.17       27.12      0.80 o
   3  -1   7        6.31        9.87      0.56 o
   4  -1   7       65.81       65.48      2.82 o
   5  -1   7        5.40        5.46      0.50 o
  -5   0   7        0.07        0.34      0.13 o
  -4   0   7        7.82        6.22      0.57 o
  -3   0   7        0.21        0.43      0.17 o
  -2   0   7        0.32        0.25      0.13 o
  -1   0   7        2.20        1.14      0.11 o
   0   0   7       19.27       37.61      1.88 o
   1   0   7      949.48     1014.46     25.87 o
   2   0   7      513.46      482.84     14.31 o
   3   0   7       15.77       12.63      0.65 o
   4   0   7        0.53        0.66      0.24 o
   5   0   7        2.91        3.37      0.54 o
  -5   1   7       14.87        9.97      1.08 o
  -4   1   7       98.22       92.11      3.51 o
  -3   1   7       30.21       26.85      1.20 o
  -2   1   7        1.09        1.32      0.15 o
  -1   1   7        9.58       11.35      0.54 o
   0   1   7       11.39        5.38      0.37 o
   1   1   7       15.81       20.15      0.56 o
   2   1   7      482.35      422.92     13.75 o
   3   1   7       63.06       64.25      2.65 o
   4   1   7      124.71      123.24      4.54 o
   5   1   7        6.94        6.35      0.57 o
  -5   2   7        0.54        0.74      0.28 o
  -4   2   7        0.02        0.46      0.19 o
  -3   2   7        8.49       10.37      0.50 o
  -2   2   7       26.72       27.83      0.95 o
  -1   2   7      118.01      136.51      3.73 o
   0   2   7        6.26        7.47      0.26 o
   1   2   7       24.75       23.05      0.88 o
   2   2   7       46.19       51.43      1.48 o
   3   2   7       68.60       56.82      2.16 o
   4   2   7      129.73      113.64      4.40 o
   5   2   7       12.63       10.77      0.82 o
  -4   3   7       77.27       69.68      2.68 o
  -3   3   7      104.48      106.23      2.85 o
  -2   3   7       18.10       18.56      0.65 o
  -1   3   7      261.34      310.33      9.48 o
   0   3   7      289.54      301.83      7.83 o
   1   3   7      126.88      136.67      3.40 o
   2   3   7      130.23      128.13      4.01 o
   3   3   7       54.81       53.89      1.94 o
   4   3   7        7.13        6.48      0.46 o
   5   3   7        0.30        0.32      0.37 o
  -4   4   7       83.21       71.28      2.73 o
  -3   4   7       57.41       56.58      1.57 o
  -2   4   7       13.59       14.13      0.55 o
  -1   4   7       40.02       43.48      1.44 o
   0   4   7       32.86       36.86      0.98 o
   1   4   7      220.02      228.80      5.66 o
   2   4   7      115.63      115.83      3.49 o
   3   4   7       25.36       27.27      1.17 o
   4   4   7        9.28        9.38      0.70 o
   5   4   7        0.33        0.57      0.43 o
  -4   5   7        2.48        1.54      0.16 o
  -3   5   7      105.46      113.20      3.03 o
  -2   5   7       15.60       16.99      0.67 o
  -1   5   7        8.24        8.03      0.44 o
   0   5   7       73.65       82.93      2.24 o
   1   5   7      396.03      409.55     10.12 o
   2   5   7      172.00      190.29      5.68 o
   3   5   7       17.41       16.51      0.82 o
   4   5   7       42.16       37.09      1.77 o
  -3   6   7       18.15       16.04      0.56 o
  -2   6   7       35.36       39.30      1.34 o
  -1   6   7       94.82      111.29      3.18 o
   0   6   7       42.30       44.11      1.19 o
   1   6   7      169.54      181.07      4.88 o
   2   6   7       77.26       87.01      2.97 o
   3   6   7       11.45       10.40      0.72 o
   4   6   7       93.15       76.24      3.00 o
  -3   7   7       67.97       59.23      2.17 o
  -2   7   7        5.58        5.81      0.30 o
  -1   7   7        0.04        0.12      0.14 o
   0   7   7        3.94        3.80      0.24 o
   1   7   7       34.22       43.76      1.38 o
   2   7   7        2.58        2.31      0.38 o
   3   7   7        1.08        0.54      0.25 o
   4   7   7       27.94       25.67      1.36 o
  -3   8   7        1.30        1.36      0.28 o
  -2   8   7       13.23       13.27      0.58 o
  -1   8   7       15.89       21.44      0.79 o
   0   8   7       28.41       30.93      0.94 o
   1   8   7       25.00       24.59      0.86 o
   2   8   7      161.65      167.09      5.58 o
   3   8   7       25.92       28.81      1.56 o
  -2   9   7       22.48       21.10      0.79 o
  -1   9   7       74.85       82.43      2.99 o
   0   9   7       28.45       33.47      1.10 o
   1   9   7       51.24       55.61      2.28 o
   2   9   7      174.95      182.04      8.66 o
   3   9   7       39.91       42.22      2.14 o
  -1  10   7        6.63        2.27      0.45 o
   0  10   7        0.12        0.02      0.16 o
   1  10   7       15.68       14.64      0.90 o
   2  10   7        7.90        7.49      0.55 o
  -1 -10   8        7.34        6.73      0.49 o
   0 -10   8        5.03        4.73      0.40 o
  -2  -9   8        0.71        0.38      0.14 o
  -1  -9   8        4.03        4.03      0.31 o
   0  -9   8        1.26        1.30      0.18 o
   1  -9   8       13.97       12.51      1.23 o
  -3  -8   8        2.37        2.87      0.29 o
  -2  -8   8        0.56        0.85      0.15 o
  -1  -8   8        8.38        7.96      0.46 o
   0  -8   8       42.35       41.42      2.16 o
   1  -8   8        0.98        1.26      0.21 o
   2  -8   8       34.24       33.20      1.43 o
  -3  -7   8        4.56        4.51      0.30 o
  -2  -7   8       19.39       24.95      1.21 o
  -1  -7   8        0.26        0.57      0.16 o
   0  -7   8       41.91       44.72      1.69 o
   1  -7   8       17.51       19.41      0.82 o
   2  -7   8        5.43        4.85      0.53 o
   3  -7   8       13.73       12.92      0.65 o
  -4  -6   8        0.64        0.64      0.17 o
  -3  -6   8        2.15        3.00      0.26 o
  -2  -6   8       14.38       16.70      0.73 o
  -1  -6   8       19.49       24.80      1.01 o
   0  -6   8      421.92      455.75     15.33 o
   1  -6   8        0.19        0.14      0.18 o
   2  -6   8        3.31        2.06      0.24 o
   3  -6   8        1.89        0.95      0.23 o
  -4  -5   8       52.64       45.16      3.45 o
  -3  -5   8        2.57        3.24      0.30 o
  -2  -5   8       44.36       52.50      1.94 o
  -1  -5   8       37.34       45.91      1.83 o
   0  -5   8      391.24      437.23     12.94 o
   1  -5   8      177.07      175.93      5.51 o
   2  -5   8        2.78        3.20      0.27 o
   3  -5   8        0.80        1.39      0.25 o
   4  -5   8        2.93        3.11      0.48 o
  -4  -4   8       37.11       35.16      2.08 o
  -3  -4   8        3.84        4.88      0.40 o
  -2  -4   8       96.81      121.74      7.42 o
  -1  -4   8       90.64      116.79      5.27 o
   0  -4   8       13.88       20.48      0.77 o
   1  -4   8       13.82       13.90      0.62 o
   2  -4   8      125.14      125.18      5.20 o
   3  -4   8       35.12       30.20      1.25 o
   4  -4   8        0.29        0.18      0.17 o
  -4  -3   8       44.83       45.34      2.22 o
  -3  -3   8        7.48        9.80      1.29 o
  -2  -3   8      909.93     1130.44     61.56 o
  -1  -3   8      201.87      240.41      9.75 o
   0  -3   8      113.24      116.15      3.82 o
   1  -3   8      121.26      136.07      4.69 o
   2  -3   8      111.75      115.48      4.02 o
   3  -3   8       64.03       66.97      2.81 o
   4  -3   8        0.38        0.96      0.29 o
  -4  -2   8       54.92       59.63      2.86 o
  -3  -2   8       13.36       15.34      1.08 o
  -2  -2   8        5.18        7.06      0.36 o
  -1  -2   8      244.28      301.04      9.69 o
   0  -2   8      643.93      695.87     20.08 o
   1  -2   8       99.37      112.57      3.27 o
   2  -2   8       35.52       39.76      1.25 o
   3  -2   8       56.95       56.31      1.70 o
   4  -2   8        0.10        0.13      0.17 o
   5  -2   8       15.57       16.71      1.31 o
  -4  -1   8       27.45       24.90      1.76 o
  -3  -1   8       13.51       14.57      1.04 o
  -2  -1   8       11.73       11.36      0.49 o
  -1  -1   8        3.93        5.98      0.38 o
   0  -1   8       27.37       31.45      1.12 o
   1  -1   8        0.00        0.27      0.10 o
   2  -1   8        1.64        2.27      0.24 o
   3  -1   8       63.27       66.37      2.52 o
   4  -1   8        4.99        7.73      0.55 o
   5  -1   8        0.16        0.00      0.22 o
  -4   0   8       22.81       23.27      1.26 o
  -3   0   8       12.44       11.48      0.72 o
  -2   0   8        2.17        2.76      0.24 o
  -1   0   8        4.55        4.94      0.63 o
   0   0   8      297.70      285.62     13.10 o
   1   0   8      117.49      110.94      2.70 o
   2   0   8        7.41        8.52      0.34 o
   3   0   8      594.56      585.41     20.84 o
   4   0   8       14.53       17.04      0.80 o
   5   0   8       23.10       20.86      1.16 o
  -4   1   8       49.67       45.70      2.26 o
  -3   1   8       46.87       49.27      2.01 o
  -2   1   8      163.71      165.35      5.41 o
  -1   1   8      246.78      261.45      7.53 o
   0   1   8        8.07        6.54      0.31 o
   1   1   8      134.25      135.03      3.32 o
   2   1   8       44.90       40.18      1.14 o
   3   1   8      571.25      542.36     19.25 o
   4   1   8       55.49       53.12      2.06 o
   5   1   8        1.41        0.83      0.60 o
  -4   2   8       10.75        9.37      0.65 o
  -3   2   8       24.10       26.88      1.17 o
  -2   2   8       49.76       49.82      1.53 o
  -1   2   8      111.81      130.79      3.87 o
   0   2   8      160.03      182.21      5.35 o
   1   2   8      422.71      444.51     11.43 o
   2   2   8       52.68       49.28      1.72 o
   3   2   8       59.68       53.71      2.65 o
   4   2   8       24.67       17.55      0.82 o
   5   2   8        1.66        1.10      0.28 o
  -4   3   8       43.63       34.93      1.49 o
  -3   3   8       62.99       55.93      2.53 o
  -2   3   8        0.71        0.67      0.13 o
  -1   3   8        5.69        5.90      0.32 o
   0   3   8       67.60       82.67      2.33 o
   1   3   8      861.24      899.65     21.96 o
   2   3   8       42.24       49.33      1.55 o
   3   3   8      186.95      166.40      7.15 o
   4   3   8       94.12       83.56      3.68 o
   5   3   8       21.46       16.13      0.97 o
  -4   4   8        2.70        2.42      0.23 o
  -3   4   8       17.18       14.44      0.47 o
  -2   4   8      104.67      119.46      3.72 o
  -1   4   8        1.19        1.42      0.17 o
   0   4   8       51.00       67.34      1.82 o
   1   4   8      214.09      249.26      6.16 o
   2   4   8       78.47       84.25      2.58 o
   3   4   8      133.06      145.45      7.38 o
   4   4   8       22.00       22.71      1.01 o
  -3   5   8        3.84        2.93      0.23 o
  -2   5   8       97.83      109.74      3.42 o
  -1   5   8       33.30       37.10      1.14 o
   0   5   8       50.59       56.20      1.55 o
   1   5   8      430.13      450.17     11.06 o
   2   5   8      234.51      253.69      7.53 o
   3   5   8        8.03        8.22      0.51 o
   4   5   8       40.66       34.04      1.64 o
  -3   6   8       46.64       41.66      1.17 o
  -2   6   8       21.98       22.25      0.74 o
  -1   6   8       20.17       24.55      0.81 o
   0   6   8       26.25       29.53      0.89 o
   1   6   8       10.83       12.79      0.56 o
   2   6   8        2.26        3.26      0.27 o
   3   6   8        0.51        1.05      0.32 o
   4   6   8        4.86        5.24      0.41 o
  -3   7   8       10.25        8.11      0.78 o
  -2   7   8        4.47        4.50      0.31 o
  -1   7   8       35.42       38.84      1.30 o
   0   7   8        6.19        6.67      0.34 o
   1   7   8       29.52       36.38      1.19 o
   2   7   8       14.98       22.90      0.90 o
   3   7   8       13.42       12.01      0.65 o
   4   7   8        0.06        0.00      0.40 o
  -2   8   8       17.51       16.87      0.62 o
  -1   8   8        0.99        1.29      0.18 o
   0   8   8       25.96       29.23      0.94 o
   1   8   8       74.37       81.67      2.79 o
   2   8   8       62.36       58.63      2.13 o
   3   8   8      110.58       97.61      4.66 o
  -1   9   8        6.42        6.74      0.35 o
   0   9   8       48.78       45.38      1.91 o
   1   9   8       33.70       36.33      1.52 o
   2   9   8       33.88       38.46      1.97 o
   3   9   8       23.27       20.97      1.32 o
  -1  -9   9        3.00        2.36      0.26 o
   0  -9   9        4.07        3.42      0.28 o
  -2  -8   9       15.72       17.23      0.81 o
  -1  -8   9        7.17        8.80      0.49 o
   0  -8   9        7.12        6.47      0.48 o
   1  -8   9       11.61       10.59      0.48 o
   2  -8   9       23.51       20.68      1.11 o
  -3  -7   9        3.84        4.20      0.44 o
  -2  -7   9       11.86       11.53      0.64 o
  -1  -7   9       12.51       12.91      0.59 o
   0  -7   9       49.28       51.59      1.52 o
   1  -7   9        0.24        0.57      0.18 o
   2  -7   9       10.49       10.13      0.57 o
   3  -7   9        1.39        0.91      0.28 o
  -3  -6   9        7.90        7.00      0.44 o
  -2  -6   9        1.48        1.30      0.26 o
  -1  -6   9      106.75      110.41      3.84 o
   0  -6   9        0.14        0.36      0.45 o
   1  -6   9        9.65       10.56      0.48 o
   2  -6   9       24.63       26.88      1.04 o
   3  -6   9        0.83        0.47      0.18 o
  -4  -5   9       38.03       30.36      1.50 o
  -3  -5   9       76.53       78.49      3.23 o
  -2  -5   9       39.53       45.66      1.99 o
  -1  -5   9        0.60        0.91      0.42 o
   0  -5   9       86.28       93.56      2.90 o
   1  -5   9       23.93       23.58      0.95 o
   2  -5   9       77.42       73.99      2.62 o
   3  -5   9        3.25        3.32      0.31 o
  -4  -4   9       15.42       12.36      1.01 o
  -3  -4   9       53.13       52.44      2.41 o
  -2  -4   9       26.50       34.66      1.53 o
  -1  -4   9      498.23      556.53     19.32 o
   0  -4   9        3.87        4.13      0.50 o
   1  -4   9       51.41       48.81      1.78 o
   2  -4   9      111.74      108.35      4.51 o
   3  -4   9       30.74       24.17      1.13 o
   4  -4   9        0.53        0.26      0.16 o
  -4  -3   9        0.59        1.06      0.37 o
  -3  -3   9       15.84       18.68      0.92 o
  -2  -3   9        2.66        2.96      0.32 o
  -1  -3   9      377.17      442.45     14.22 o
   0  -3   9      361.42      381.51     14.43 o
   1  -3   9       31.71       38.55      1.44 o
   2  -3   9       42.59       51.41      1.88 o
   3  -3   9       61.19       65.85      2.77 o
   4  -3   9        6.26        4.52      0.78 o
  -4  -2   9        5.17        4.49      0.51 o
  -3  -2   9       97.46      100.03      4.09 o
  -2  -2   9      111.85      119.41      4.75 o
  -1  -2   9       85.07      100.62      3.32 o
   0  -2   9      153.20      181.77      7.45 o
   1  -2   9       65.62       77.55      2.28 o
   2  -2   9        0.55        1.37      0.20 o
   3  -2   9        2.17        2.20      0.30 o
   4  -2   9        3.15        2.12      0.29 o
  -4  -1   9        4.62        4.60      0.51 o
  -3  -1   9      262.53      257.76     11.98 o
  -2  -1   9        8.63        6.71      0.39 o
  -1  -1   9       30.66       34.54      1.09 o
   0  -1   9      222.89      258.77      9.44 o
   1  -1   9      112.61      129.20      3.71 o
   2  -1   9        2.23        1.63      0.16 o
   3  -1   9       38.82       34.53      1.39 o
   4  -1   9       64.81       65.33      5.80 o
  -4   0   9       47.05       33.82      1.68 o
  -3   0   9       56.31       58.51      2.86 o
  -2   0   9       39.75       41.32      1.46 o
  -1   0   9      204.68      209.52      6.83 o
   0   0   9      124.26      124.05      4.84 o
   1   0   9       59.87       63.66      2.03 o
   2   0   9       41.98       45.54      1.28 o
   3   0   9        0.83        0.78      0.20 o
   4   0   9       84.27       83.55      3.11 o
  -4   1   9       53.30       43.38      2.12 o
  -3   1   9       21.77       19.02      0.89 o
  -2   1   9       25.37       24.59      0.83 o
  -1   1   9      162.22      179.62      5.94 o
   0   1   9      299.91      331.90     10.57 o
   1   1   9       20.00       22.44      0.66 o
   2   1   9       11.29       13.02      0.50 o
   3   1   9       56.83       43.67      1.88 o
   4   1   9       19.20       17.53      0.92 o
  -4   2   9        0.33        0.29      0.20 o
  -3   2   9       41.47       38.37      1.50 o
  -2   2   9       64.68       65.53      2.00 o
  -1   2   9       75.40       79.02      2.38 o
   0   2   9       30.19       35.98      1.28 o
   1   2   9       28.51       29.10      0.79 o
   2   2   9      736.34      781.35     24.30 o
   3   2   9        0.13        0.76      0.23 o
   4   2   9        5.49        6.68      0.48 o
  -4   3   9       50.27       32.17      2.44 o
  -3   3   9       72.08       66.60      3.06 o
  -2   3   9       17.65       17.62      0.68 o
  -1   3   9        4.66        7.70      0.42 o
   0   3   9      378.20      423.96     12.37 o
   1   3   9      313.54      352.30      9.10 o
   2   3   9      637.63      682.60     24.61 o
   3   3   9      107.71      102.13      6.27 o
   4   3   9       72.61       63.08      3.97 o
  -3   4   9        4.09        5.15      0.32 o
  -2   4   9       27.07       28.30      0.94 o
  -1   4   9       21.57       26.23      0.84 o
   0   4   9       63.56       84.80      2.40 o
   1   4   9       73.81       85.64      2.18 o
   2   4   9       27.25       33.18      1.10 o
   3   4   9       23.02       21.65      0.97 o
   4   4   9        6.22        7.50      0.91 o
  -3   5   9        0.21        0.43      0.17 o
  -2   5   9       38.01       43.93      1.55 o
  -1   5   9        9.82       10.52      0.44 o
   0   5   9      283.99      332.03      8.61 o
   1   5   9       65.56       71.82      2.00 o
   2   5   9      144.66      150.11      4.84 o
   3   5   9        1.40        1.41      0.23 o
   4   5   9        0.33        0.30      0.16 o
  -3   6   9        0.22        0.25      0.13 o
  -2   6   9       12.41       14.59      0.53 o
  -1   6   9        2.61        3.83      0.25 o
   0   6   9       60.73       75.31      2.06 o
   1   6   9       33.20       38.57      1.14 o
   2   6   9       87.83      103.11      3.52 o
   3   6   9       57.31       62.91      3.29 o
   4   6   9       20.79       19.38      1.71 o
  -2   7   9       13.65       13.88      0.65 o
  -1   7   9        5.22        4.70      0.26 o
   0   7   9        0.89        0.90      0.24 o
   1   7   9        4.03        6.08      0.42 o
   2   7   9       30.90       30.12      1.13 o
   3   7   9       17.66       17.32      1.35 o
  -1   8   9       10.05       11.43      0.47 o
   0   8   9       15.92       18.58      0.79 o
   1   8   9       41.08       38.43      1.36 o
   2   8   9       22.84       22.35      1.34 o
   3   8   9        0.52        0.20      0.23 o
   0   9   9       11.42        9.60      0.48 o
   1   9   9       33.54       33.17      1.45 o
   2   9   9        0.79        2.00      0.34 o
  -1  -8  10       13.20       11.67      1.22 o
   0  -8  10       16.66       14.45      0.84 o
   1  -8  10        3.02        2.31      0.28 o
  -2  -7  10       12.70       12.13      0.61 o
  -1  -7  10        7.48        7.32      0.53 o
   0  -7  10        4.90        5.44      0.45 o
   1  -7  10        2.04        1.97      0.21 o
   2  -7  10        6.56        5.19      0.38 o
  -3  -6  10        5.38        4.70      0.33 o
  -2  -6  10       16.56       18.33      0.87 o
  -1  -6  10       65.34       63.56      2.29 o
   0  -6  10       41.10       39.58      1.46 o
   1  -6  10       12.91       11.62      0.56 o
   2  -6  10        0.43        0.25      0.16 o
   3  -6  10       24.79       14.04      1.25 o
  -3  -5  10       39.53       32.63      1.43 o
  -2  -5  10       43.92       50.28      2.13 o
  -1  -5  10       96.69      105.05      5.43 o
   0  -5  10        2.05        2.73      0.32 o
   1  -5  10       66.86       71.36      3.05 o
   2  -5  10       65.96       61.51      2.19 o
   3  -5  10       31.06       24.55      1.37 o
  -3  -4  10       33.43       29.05      1.30 o
  -2  -4  10       44.94       47.43      2.26 o
  -1  -4  10       15.19       18.52      0.75 o
   0  -4  10       25.45       27.62      1.20 o
   1  -4  10       34.16       30.97      1.21 o
   2  -4  10       25.17       23.55      0.97 o
   3  -4  10        2.05        1.17      0.23 o
  -3  -3  10        0.28        0.24      0.21 o
  -2  -3  10       18.37       17.85      0.83 o
  -1  -3  10      187.70      202.72      6.60 o
   0  -3  10      105.20      113.80      4.40 o
   1  -3  10      133.11      127.42      4.42 o
   2  -3  10       12.05       14.48      0.66 o
   3  -3  10       29.40       32.01      1.45 o
   4  -3  10        6.68        5.95      0.52 o
  -4  -2  10        0.38        0.11      0.17 o
  -3  -2  10       30.45       27.47      1.51 o
  -2  -2  10      234.29      243.33      9.24 o
  -1  -2  10       32.72       39.58      1.40 o
   0  -2  10       76.39       75.28      3.04 o
   1  -2  10       30.07       26.01      0.92 o
   2  -2  10        6.74        5.15      0.38 o
   3  -2  10        2.37        2.58      0.31 o
   4  -2  10        2.11        1.41      0.36 o
  -4  -1  10        4.51        2.84      0.40 o
  -3  -1  10        2.64        3.69      0.45 o
  -2  -1  10      111.48      119.18      3.94 o
  -1  -1  10      138.59      130.70      5.03 o
   0  -1  10       25.18       30.06      1.27 o
   1  -1  10        0.74        1.56      0.24 o
   2  -1  10       11.18        9.47      0.41 o
   3  -1  10        3.12        2.45      0.25 o
   4  -1  10        1.69        2.99      0.29 o
  -4   0  10        0.10        0.00      0.28 o
  -3   0  10      160.41      136.39      5.26 o
  -2   0  10       42.69       44.77      1.56 o
  -1   0  10      128.00      144.49      5.57 o
   0   0  10      185.79      216.33      8.27 o
   1   0  10       20.11       18.45      0.62 o
   2   0  10        3.06        2.97      0.22 o
   3   0  10        0.47        7.33      1.08 o
   4   0  10        0.83        0.80      0.19 o
  -3   1  10        0.22        0.00      0.15 o
  -2   1  10        1.30        1.81      0.23 o
  -1   1  10        3.90        4.61      0.48 o
   0   1  10        5.23        5.35      0.32 o
   1   1  10        9.55        8.54      0.36 o
   2   1  10       70.11       70.45      2.30 o
   3   1  10       17.44       21.88      1.42 o
   4   1  10        1.83        1.08      0.28 o
  -3   2  10       65.21       59.38      6.11 o
  -2   2  10      125.76      132.83      4.43 o
  -1   2  10       64.77       70.66      2.43 o
   0   2  10       76.51       77.74      2.35 o
   1   2  10       96.57      110.14      3.07 o
   2   2  10        0.70        0.96      0.18 o
   3   2  10      183.16      175.86     21.80 o
   4   2  10       55.00       53.92      3.45 o
  -3   3  10       22.96       20.28      0.99 o
  -2   3  10       17.35       17.56      0.73 o
  -1   3  10      152.05      170.29      5.03 o
   0   3  10      210.33      248.68      7.31 o
   1   3  10       40.99       42.22      1.25 o
   2   3  10       68.71       71.62      3.08 o
   3   3  10       23.25       23.70      1.94 o
   4   3  10       29.37       27.59      1.95 o
  -3   4  10        2.71        2.25      0.33 o
  -2   4  10        6.31        6.24      0.32 o
  -1   4  10        1.32        2.30      0.22 o
   0   4  10       15.72       15.42      0.60 o
   1   4  10      755.06      830.37     22.58 o
   2   4  10        0.06        0.56      0.21 o
   3   4  10        2.15        2.53      0.31 o
   4   4  10        0.73        0.45      0.18 o
  -3   5  10       33.08       22.04      1.21 o
  -2   5  10        6.47        7.88      0.38 o
  -1   5  10       46.40       51.57      1.62 o
   0   5  10       19.52       22.97      1.03 o
   1   5  10      259.15      278.04      7.83 o
   2   5  10       42.05       48.27      1.91 o
   3   5  10       29.28       28.39      1.67 o
  -2   6  10        9.52        7.95      0.37 o
  -1   6  10       16.59       22.05      0.77 o
   0   6  10      183.85      213.24      5.87 o
   1   6  10      160.72      183.04      5.20 o
   2   6  10       72.50       68.65      3.47 o
   3   6  10       38.97       39.32      2.33 o
  -2   7  10        1.00        0.34      0.23 o
  -1   7  10       53.55       51.95      2.30 o
   0   7  10        3.55        4.21      0.29 o
   1   7  10       18.73       15.35      0.57 o
   2   7  10        2.35        2.07      0.25 o
   3   7  10        0.04        0.63      0.28 o
  -1   8  10       47.43       19.10      1.48 o
   0   8  10       27.36       24.87      1.03 o
   1   8  10      119.40      103.94      4.27 o
   2   8  10       49.70       48.14      2.79 o
  -1  -7  11        5.46        3.97      0.71 o
   0  -7  11        0.01        0.12      0.19 o
   1  -7  11        0.01        0.00      0.16 o
  -2  -6  11       45.99       39.52      1.73 o
  -1  -6  11       77.10       70.25      3.88 o
   0  -6  11       13.93       10.76      0.51 o
   1  -6  11        6.92        6.37      0.50 o
   2  -6  11        3.43        2.91      0.30 o
  -2  -5  11       20.58       18.97      0.90 o
  -1  -5  11       17.70       17.28      0.86 o
   0  -5  11       14.26       13.84      0.78 o
   1  -5  11       73.91       79.65      3.96 o
   2  -5  11       12.50       11.98      0.53 o
  -3  -4  11       10.67        8.03      0.68 o
  -2  -4  11        9.59        6.75      0.44 o
  -1  -4  11       11.00        9.23      0.48 o
   0  -4  11       33.58       31.89      1.40 o
   1  -4  11        6.86        7.61      0.44 o
   2  -4  11       87.07       80.47      2.83 o
   3  -4  11        7.27        6.53      0.40 o
  -3  -3  11        3.82        3.51      0.38 o
  -2  -3  11       84.31       78.02      3.06 o
  -1  -3  11       38.38       44.25      2.47 o
   0  -3  11      100.35      106.27      4.13 o
   1  -3  11       24.27       20.96      0.88 o
   2  -3  11       19.13       18.22      0.77 o
   3  -3  11        2.34        2.27      0.25 o
  -3  -2  11        4.35        2.52      0.31 o
  -2  -2  11       22.24       20.71      1.12 o
  -1  -2  11        9.87        9.71      0.53 o
   0  -2  11       24.51       21.54      0.99 o
   1  -2  11       64.34       58.90      2.23 o
   2  -2  11       29.87       28.03      1.10 o
   3  -2  11        0.31        0.50      0.21 o
  -3  -1  11        9.48        5.78      0.50 o
  -2  -1  11       23.28       19.88      0.86 o
  -1  -1  11       10.63       10.64      0.58 o
   0  -1  11       97.92       94.58      3.31 o
   1  -1  11        0.56        0.10      0.17 o
   2  -1  11        0.63        0.37      0.17 o
   3  -1  11        0.98        1.73      0.25 o
  -3   0  11       28.18       21.59      0.87 o
  -2   0  11       83.91       77.46      3.05 o
  -1   0  11      178.27      204.85      9.39 o
   0   0  11      150.02      164.70      5.65 o
   1   0  11       50.52       51.06      1.68 o
   2   0  11       23.80       22.81      0.80 o
   3   0  11       11.85       11.12      0.63 o
  -3   1  11      107.51       82.93      5.97 o
  -2   1  11       74.07       67.56      3.96 o
  -1   1  11        6.09        6.92      0.48 o
   0   1  11       11.28       13.61      0.79 o
   1   1  11        2.67        2.41      0.19 o
   2   1  11        6.88        6.85      0.46 o
   3   1  11       18.35       15.74      0.91 o
  -3   2  11       30.63       29.16      2.27 o
  -2   2  11       48.22       49.73      2.01 o
  -1   2  11       92.56       93.93      3.80 o
   0   2  11       89.55       95.54      4.08 o
   1   2  11       37.17       38.05      1.24 o
   2   2  11        0.24        0.43      0.14 o
   3   2  11       12.34       11.45      0.97 o
   4   2  11        9.61        6.99      0.74 o
  -3   3  11        3.69        3.35      0.51 o
  -2   3  11        2.27        2.18      0.22 o
  -1   3  11       16.01       14.89      0.77 o
   0   3  11       84.79       93.02      3.15 o
   1   3  11       98.52      112.62      3.15 o
   2   3  11       76.05       79.40      3.39 o
   3   3  11        2.03        1.22      0.28 o
  -2   4  11       31.97       29.33      1.62 o
  -1   4  11       11.50       10.07      0.49 o
   0   4  11       45.71       52.18      1.63 o
   1   4  11       20.06       19.10      0.78 o
   2   4  11      138.53      135.18      5.61 o
   3   4  11        4.82        6.57      0.52 o
  -2   5  11       67.00       53.89      2.64 o
  -1   5  11       12.76       13.27      0.52 o
   0   5  11        3.48        6.10      0.34 o
   1   5  11       42.54       50.66      1.76 o
   2   5  11       47.40       50.42      2.21 o
   3   5  11       55.49       48.41      3.44 o
  -1   6  11        3.25        3.51      0.23 o
   0   6  11       37.27       39.60      1.39 o
   1   6  11      113.53      106.03      3.52 o
   2   6  11        6.64        8.49      0.51 o
  -1   7  11        8.14        8.81      0.80 o
   0   7  11      103.40       86.80      3.27 o
   1   7  11       28.22       24.81      1.48 o
   0  -6  12       20.85       16.84      0.91 o
  -1  -5  12        6.59        6.06      0.37 o
   0  -5  12        0.61        0.45      0.18 o
   1  -5  12        0.69        0.54      0.16 o
  -2  -4  12       26.62       18.36      1.76 o
  -1  -4  12       20.01       15.38      1.31 o
   0  -4  12       40.94       40.44      1.49 o
   1  -4  12       25.46       27.79      1.29 o
   2  -4  12       22.02       20.70      0.80 o
  -2  -3  12       30.07       26.84      4.46 o
  -1  -3  12       51.17       45.26      1.82 o
   0  -3  12       62.05       64.81      3.05 o
   1  -3  12        4.05        3.98      0.28 o
   2  -3  12        0.59        0.60      0.16 o
  -2  -2  12        0.81        0.57      0.34 o
  -1  -2  12        1.14        0.66      0.22 o
   0  -2  12        0.67        0.87      0.24 o
   1  -2  12       21.49       18.72      0.79 o
   2  -2  12        6.93        5.35      0.35 o
   3  -2  12        8.61        6.82      0.85 o
  -2  -1  12        0.29        0.57      0.40 o
  -1  -1  12       30.69       30.11      2.10 o
   0  -1  12       46.75       45.39      1.70 o
   1  -1  12       42.88       38.82      1.44 o
   2  -1  12        0.48        0.69      0.28 o
   3  -1  12       32.12       30.47      2.56 o
  -2   0  12        1.36        1.48      0.23 o
  -1   0  12       15.57       17.05      1.12 o
   0   0  12      188.11      188.12      6.41 o
   1   0  12       57.49       58.01      2.09 o
   2   0  12       19.68       16.07      0.99 o
   3   0  12       30.43       29.27      2.50 o
  -2   1  12       17.27       15.03      1.04 o
  -1   1  12       22.32       18.23      0.84 o
   0   1  12        8.00        9.69      0.55 o
   1   1  12        0.81        1.40      0.19 o
   2   1  12        0.70        0.75      0.14 o
   3   1  12        4.31        3.64      0.29 o
  -2   2  12       40.80       37.19      2.47 o
  -1   2  12      104.48      110.40      4.29 o
   0   2  12      142.72      144.74      5.06 o
   1   2  12       55.18       59.53      2.10 o
   2   2  12        4.86        4.86      0.29 o
   3   2  12       10.08        9.44      1.48 o
  -2   3  12        1.55        1.86      0.21 o
  -1   3  12        0.49        0.45      0.18 o
   0   3  12        1.75        2.73      0.21 o
   1   3  12        1.71        2.58      0.58 o
   2   3  12        5.79        5.53      0.48 o
   3   3  12        1.03        1.55      0.22 o
  -2   4  12       31.21       25.18      1.99 o
  -1   4  12        3.66        3.69      0.26 o
   0   4  12        0.11        0.31      0.12 o
   1   4  12        1.74        2.09      0.26 o
   2   4  12        0.61        1.04      0.24 o
  -1   5  12       23.58       18.30      0.69 o
   0   5  12       66.67       64.07      2.51 o
   1   5  12       12.27       10.51      0.54 o
   2   5  12        5.98        5.80      0.63 o
   0   6  12       13.15        9.71      0.49 o
   1   6  12       32.98       21.54      1.59 o
   0  -4  13        0.84        0.68      0.20 o
   1  -4  13        5.60        3.89      0.37 o
  -1  -3  13        7.37        6.97      0.47 o
   0  -3  13        1.72        1.33      0.22 o
   1  -3  13        2.52        1.85      0.21 o
  -1  -2  13        2.24        1.49      0.23 o
   0  -2  13        2.75        3.03      0.29 o
   1  -2  13        1.58        2.56      0.29 o
   2  -2  13        3.27        2.39      0.51 o
  -1  -1  13       68.15       59.12      3.52 o
   0  -1  13        6.41        7.82      0.56 o
   1  -1  13       18.52       14.48      0.78 o
   2  -1  13        5.86        6.07      0.47 o
  -1   0  13       31.89       30.03      2.28 o
   0   0  13        0.64        0.31      0.14 o
   1   0  13       14.98       13.26      0.61 o
   2   0  13        0.04        0.36      0.23 o
  -1   1  13       16.48       13.07      1.16 o
   0   1  13       42.12       35.93      1.47 o
   1   1  13        8.67        8.60      0.59 o
  -1   2  13      130.98      118.40      5.08 o
   0   2  13      106.39      105.31      4.07 o
   1   2  13       27.56       23.15      1.82 o
  -1   3  13        1.47        2.20      0.23 o
   0   3  13        2.56        1.91      0.19 o
   1   3  13        0.05        0.26      0.14 o
   0   4  13        0.14        0.06      0.16 o
   1   4  13        2.22        2.41      0.40 o
 
